# Supplementary material for: An analysis of controlled human infection studies registered on ClinicalTrials.gov
Source: BMJ Open. 2025 Feb 7;15(2):e085250. doi: 10.1136/bmjopen-2024-085250 (PMC11808890; doi:10.1136/bmjopen-2024-085250)
Supplement: online supplemental file 4 [file bmjopen-15-2-s004.xlsx]

## Sheet: Contents
Sheet	Description
Table 1	Aggregates data for Table 1 in the manuscript
Supplementary Table 1	Adverse Events
Supplementary Table 2	Adverse Events by Sponsor
Supplementary Table 3	Adverse Events by Study Size
Supplementary Table 4	Adverse Events by Risk of Bias Due to Selection of the Reported Result
Supplementary Table 5	Summary Statistics by Trial Status
Supplementary Table 6	Registries, Results, and Publications
Data by Publication	Tabulates all raw data used in analyses by publication
Data by Arm	Tabulates all raw data used in analyses by ClinicalTrials.gov arm
Data by Record	Tabulates all raw data used in analyses by ClinicalTrials.gov record
Full-text Review	Details full text review results for all records who met screening criteria
Screening	Details screening results for all search results
Progress	Tabulates the reasons for exlusion during screening and full text review
CT.gov Query Results	Raw data from ClinicalTrials.gov aggregated via the AACT API
Enums	Lists enumerations used in drop down menus throughout the sheet
Challenge Agents	Lists all challenge agents used in included CHIS
SQL Query	Lists the SQL query used to identify results

## Sheet: Table 1
Table 1 - Odds Ratio Comparisons	Rate of discrepancy between ClinicalTrials.gov and associated publications in number of reported volunteers:														These cells are used for miscellanceous calculations throughout the manuscript
	Challenged			Infected			with AEs			with SAEs					Misc numbers				cohort size vs sponsor	average	stdev				Anova: cohort size vs sponsor
	OR	95% CI LB	95% CI UB	OR	95% CI LB	95% CI UB	OR	95% CI LB	95% CI UB	OR	95% CI LB	95% CI UB			n challenged discrepency	4	0.143		Public	64.722	82.952
Sponsor type															n challenged discrepency with CT more complete	4	1		Private	101.609	90.331				SUMMARY
Privately vs not private	0.85	0.38	1.87	1.45	0.64	3.33	0.8	0.46	1.4	0.41	0.15	1.17			n challenged discrepency with pubs more complete	0	0		Public-Private	14.4	6.107				Groups	Count	Sum	Average	Variance
Public vs not public	2.43*	1.10*	5.37*	1.4	0.63	3.09	1.75	0.99	3.1	4.89*	1.65*	14.50*													Private	23	2337	101.609	8159.7
Public-Private vs not public-private	0	N/A	N/A	0	N/A	N/A	0.7	0.4	1.22	0	N/A	N/A			n challenged infected	3	0.136		sponsor and risk of bias	Low risk	Some concerns	High risk			Public	18	1165	64.7222	6881.04
Study size															n challenged infected with CT more complete	0	0		Public	11	1	6	18		Public-Private	5	72	14.4	37.3
4th quartile vs not 4th	0	N/A	N/A	0	N/A	N/A	0.30*	0.17*	0.54*	0	N/A	N/A			n challenged infected with pubs more complete	3	1		Private	12	0	11	23
3rd quartile vs not 3rd	5.00*	2.25*	11.11*	10.67*	4.23*	26.88*	#DIV/0!	N/A	N/A	1.44	0.55	3.73							Public-Private	3	0	2	5
2nd quartile vs not 2nd	3.00*	1.35*	6.64*	0	N/A	N/A	0.55*	0.31*	0.96*	2.08	0.82	5.31			n challenged AEs	13	0.619			26	1	19	46		ANOVA
1st quartile vs not 1st	0	N/A	N/A	1.4	0.63	3.09	0.18*	0.10*	0.33*	1.44	0.55	3.73			n challenged AEs with CT more complete	9	0.692		expected						Source of Variation	SS	df	MS	F	P-value	F crit
Risk of bias															n challenged AEs with pubs more complete	4	0.308			10.174	0.391	7.435			Between Groups	36213.4	2	18106.7	2.62469	0.0840425	3.21448
Low vs not low	3.00*	1.24*	7.26*	0.56	0.24	1.29	0.8	0.46	1.4	0.36	0.13	1.03								13	0.5	9.5			Within Groups	296640	43	6898.61
Some concern vs not some concern	0	N/A	N/A	#DIV/0!	N/A	N/A	0	N/A	N/A	0	N/A	N/A			n challenged SAEs	3	0.088			2.826	0.109	2.065
High vs not high	0.39*	0.17*	0.94*	0.45	0.19	1.05	2.00*	1.13*	3.54*	3.17*	1.10*	9.14*			n challenged SAEs with CT more complete	2	0.667								Total	332854	45
															n challenged SAEs with pubs more complete	1	0.333		chi square	0.694
	Higher OR indicates a higher prevalence of discrepancy in the reference group.																		p val	0.9995
	*Significant at an alpha level of 0.05														n studies with SAEs in CT.g and not in pubs	5			df	8
	**The prevalence of discrepancy in the reference groups in these comparisons was 100%, precluding OR analysis																								Anova: risk of bias and study size
															n pubs for records with results not posted	474			risk of bias and study size	average	stdev
																			Low risk	80.308	80.696				SUMMARY
																			Some concerns	24	#DIV/0!				Groups	Count	Sum	Average	Variance
																			High risk	76.947	96.317				High risk	19	1462	76.9474	9276.94
																									Low risk	26	2088	80.3077	6511.9
																									Some concerns	1	24	24	#DIV/0!
																									ANOVA
																									Source of Variation	SS	df	MS	F	P-value	F crit
																									Between Groups	3071.25	2	1535.63	0.200229	0.819302	3.21448
																									Within Groups	329782	43	7669.36
																									Total	332854	45

## Sheet: Sup Table 1
Supplemental Table 1a - Adverse Events in ClinicalTrials.gov records
	Number of CT records	Enrollment in CT records	Number of volunteers challenged in CT record (min)	Number of volunteers challenged in CT record (max)	Volunteers determined positive for infection in CT record (min)	Volunteers determined positive for infection in CT record (max)	Volunteers with AEs in CT records (min)	Volunteers with AEs in CT records (max)	Volunteers with SAEs in CT records
Totals	46	3574	2998	3131	1297	1608	1921	2166	29
Supplemental Table 1b - Adverse Events in Associated Publications
	Number of associated Publications	Enrollment in associated publications	Number of volunteers challenged in associated publications (min)	Number of volunteers challenged in associated publications (max)	Volunteers determined positive for infection in associated publication (min)	Volunteers determined positive for infection in associated publication (max)	Volunteers with AEs in Associated Publications (min)	Volunteers with AEs in Associated Publications (max)	Volunteers with SAEs in Associated Publications
Totals	195	3399	2615	2620	1437	1455	1532	1730	25
These cells are used to calculate additional analysis
CT Record - total # publications + pubmed search by NCT	median n pubs	4th quartile		challenge agent
82	1	82		Vibrio cholerae	Plasmodium spp.	17
13				Respiratory syncytial virus	Influenza viruses	8
10				Vibrio cholerae	Rhinovirus	4
9				Influenza viruses	Respiratory syncytial virus	4
6				Escherichia coli	Shigella spp.	3
5				Plasmodium spp.	Escherichia coli	3
5				Influenza viruses	Vibrio cholerae	2
5				Plasmodium spp.	Vaccinia virus	1
4				Respiratory syncytial virus	Norovirus	1
4				Plasmodium spp.	Necator americanus	1
3				Plasmodium spp.	Helicobacter pylori	1
3				Plasmodium spp.	Campylobacter jejuni	1
3				Plasmodium spp.
3				Plasmodium spp.
3				Influenza viruses
2				Necator americanus
2				Vaccinia virus
2				Shigella spp.
2				Influenza viruses
2				Influenza viruses
2				Plasmodium spp.
1				Plasmodium spp.
1				Plasmodium spp.
1				Norovirus
1				Plasmodium spp.
1				Plasmodium spp.
1				Rhinovirus
1				Helicobacter pylori
1				Respiratory syncytial virus
1				Influenza viruses
1				Plasmodium spp.
1				Shigella spp.
1				Shigella spp.
1				Plasmodium spp.
1				Plasmodium spp.
1				Rhinovirus
1				Campylobacter jejuni
1				Plasmodium spp.
1				Plasmodium spp.
1				Escherichia coli
1				Escherichia coli
1				Influenza viruses
1				Respiratory syncytial virus
1				Rhinovirus
1				Influenza viruses
1				Rhinovirus

## Sheet: Sup Table 2
Supplemental Table 2a - ClinicalTrials.gov Adverse Events by Sponsor														These cells are used for statistical analyses
Sponsor Type	Number of CT records included in analysis	Enrollment in CT records	Number of volunteers challenged in CT record (min)	Number of volunteers challenged in CT record (max)	Volunteers determined positive for infection in CT record (min)	Volunteers determined positive for infection in CT record (max)	Volunteers with AEs in CT records (min)	Volunteers with AEs in CT records (max)	Volunteers with SAEs in CT records						% with discrepancy in n challenged	% with discrepancy in n infected	% with discrepancy in n AEs	% with discrepancy in n SAEs
Private	23	2337	2050	2062	786	870	1298	1541	18					Private	0.133	0.154	0.545	0.056		% private with results posted	0.257
Public	18	1165	879	998	483	710	560	562	10					not private	0.154	0.111	0.6	0.125		% public with results posted	0.146
Public-Private	5	72	69	71	28	28	63	63	1					OR	0.846154	1.45455	0.8	0.411765		% private-public with results posted	#DIV/0!
Totals	46	3574	2998	3131	1297	1608	1921	2166	29					lower 95% CI	0.383186	0.636106	0.456392	0.145415
Supplemental Table 2b - Associated Publications Adverse Events by Sponsor														upper 95% CI	1.86848	3.32602	1.4023	1.16598
Sponsor Type	Number of associated Publications	Enrollment in associated publications	Number of volunteers challenged in associated publications (min)	Number of volunteers challenged in associated publications (max)	Volunteers determined positive for infection in associated publication (min)	Volunteers determined positive for infection in associated publication (max)	Volunteers with AEs in Associated Publications (min)	Volunteers with AEs in Associated Publications (max)	Volunteers with SAEs in Associated Publications					significant?	FALSE	FALSE	FALSE	FALSE
Private	60	2238	1757	1760	785	800	1167	1293	15
Public	127	1089	789	789	598	599	301	372	9						% with discrepancy in n challenged	% with discrepancy in n infected	% with discrepancy in n AEs	% with discrepancy in n SAEs
Public-Private	8	72	69	71	54	56	64	65	1					Public	0.222	0.167	0.667	0.182
Totals	195	3399	2615	2620	1437	1455	1532	1730	25					not public	0.105	0.125	0.533	0.043
														OR	2.42857	1.4	1.75	4.88889
														lower 95% CI	1.09799	0.633888	0.987659	1.64836
														upper 95% CI	5.37159	3.09203	3.10077	14.5
														significant?	TRUE	FALSE	FALSE	TRUE
															% with discrepancy in n challenged	% with discrepancy in n infected	% with discrepancy in n AEs	% with discrepancy in n SAEs
														Public-Private	0	0	0.5	0
														not Public-Private	0.167	0.158	0.588	0.103
														OR	0	0	0.7	0
														lower 95% CI	#NUM!	#NUM!	0.400323	#NUM!
														upper 95% CI	#NUM!	#NUM!	1.22401	#NUM!
														significant?	#NUM!	#NUM!	FALSE	#NUM!
														Denominators (should match)	28	22	21	34
															28	22	21	34
															28	22	21	34
															0.143	0.136	0.619	0.088	0.391

## Sheet: Sup Table 3
Supplemental Table 3a - ClinicalTrials.gov Adverse Events by Study Size														These cells are used for statistical analyses
Study Size	Number of CT records included in analysis	Enrollement in CT records	Number of volunteers challenged in CT record (min)	Number of volunteers challenged in CT record (max)	Volunteers positive for infection in CT record (min)	Volunteers positive for infection in CT record (max)	Volunteers with AEs in CT records (min)	Volunteers with AEs in CT records (max)	Volunteers with SAEs in CT records		These cells are used to note study size quartiles					% with discrepancy in n challenged	% with discrepancy in n infected	% with discrepancy in n AEs	% with discrepancy in n SAEs
1st Quartile - 6 to 26 volunteers	12	194	178	186	106	106	121	121	2		6	26		440	4	0	0	0.4	0		correlation % SAEs and study size:	-0.09
2nd Quartile - 27 to 58 volunteers	11	493	456	461	226	252	321	341	6		27	58		80	not 4	0.19	0.188	0.688	0.12		N	101
3rd Quartile - 59 to 79 volunteers	11	721	660	670	339	383	486	503	6		59	79			OR	0	0	0.30303	0		t test:	-0.89
4th Quartile - 80 to 440 volunteers	12	2166	1704	1814	626	867	993	1201	15		80	440			lower 95% CI	#NUM!	#NUM!	0.169305	#NUM!		p value	0.38
Totals	46	3574	2998	3131	1297	1608	1921	2166	29						upper 95% CI	#NUM!	#NUM!	0.542378	#NUM!
Supplemental Table 3b - Associated Publication Adverse Events by Study Size															significant?	#NUM!	#NUM!	TRUE	#NUM!
Study Size	Number of associated Publications	Enrollment in associated publications	Number of volunteers challenged in associated publications (min)	Number of volunteers challenged in associated publications (max)	Volunteers positive for infection in associated publication (min)	Volunteers positive for infection in associated publication (max)	Volunteers with AEs in Associated Publications (min)	Volunteers with AEs in Associated Publications (max)	Volunteers with SAEs in Associated Publications
1st Quartile - 6 to 26 volunteers	100	140	137	139	112	115	107	112	1					79	3	0.333	0.4	1	0.111
2nd Quartile - 27 to 58 volunteers	40	364	341	341	268	268	222	267	4					59	not 3	0.091	0.059	0.4	0.08
3rd Quartile - 59 to 79 volunteers	28	687	492	492	320	332	348	324	7						OR	5	10.6667	#DIV/0!	1.4375
4th Quartile - 80 to 440 volunteers	27	2208	1645	1648	737	740	855	1027	13						lower 95% CI	2.24987	4.23349	#DIV/0!	0.553488
Totals	195	3399	2615	2620	1437	1455	1532	1730	25						upper 95% CI	11.1117	26.8757	#DIV/0!	3.73342
															significant?	TRUE	TRUE	#DIV/0!	FALSE
														58	2	0.25	0	0.5	0.143
														27	not 2	0.1	0.176	0.647	0.074
															OR	3	0	0.545455	2.08333
autogenerated list of enrollement for records included in analysis															lower 95% CI	1.355	#NUM!	0.309289	0.818057
CT Record - enrollment															upper 95% CI	6.64209	#NUM!	0.961951	5.30559
197															significant?	TRUE	#NUM!	TRUE	FALSE
178
47														26	1	0	0.167	0.333	0.111
49														6	not 1	0.19	0.125	0.733	0.08
81															OR	0	1.4	0.181818	1.4375
11															lower 95% CI	#NUM!	0.633888	0.0990171	0.553488
46															upper 95% CI	#NUM!	3.09203	0.33386	3.73342
16															significant?	#NUM!	FALSE	TRUE	FALSE
64
61															denominators (should match)	28	22	21	34
88																28	22	21	34
41																28	22	21	34
18																28	22	21	34
64
74
12
440
30
153
179
59
67
24
132
18
6
380
63
80
104
22
56
67
17
55
46
30
6
154
47
60
66
19
46
76
25

## Sheet: Sup Table 4
Supplementary Table 4a - ClinicalTrials.gov Adverse Events by Risk of Bias Due to Selection of the Reported Result													These cells are used for statistical analyses
Risk of bias in records and publications	Number of CT records included in analysis	Enrollement in CT records	Number of volunteers challenged in CT record (min)	Number of volunteers challenged in CT record (max)	Volunteers positive for infection in CT record (min)	Volunteers positive for infection in CT record (max)	Volunteers with AEs in CT records (min)	Volunteers with AEs in CT records (max)	Volunteers with SAEs in CT records					% with discrepancy in n challenged	% with discrepancy in n infected	% with discrepancy in n AEs	% with discrepancy in n SAEs
Low risk	26	2088	1698	1816	863	1159	1050	1144	10				Low risk	0.2	0.1	0.545455	0.0526316
Some concerns	1	24	24	24	23	23	24	24	0				not low risk	0.0769231	0.166667	0.6	0.133333
High risk	19	1462	1276	1291	411	426	847	998	19				OR	3	0.555556	0.8	0.361111
Totals	46	3574	2998	3131	1297	1608	1921	2166	29				lower 95% CI	1.23961	0.240148	0.456392	0.126342
Supplementary Table 4b - Associated Publications Adverse Events by Risk of Bias Due to Selection of the Reported Result													upper 95% CI	7.26033	1.28522	1.4023	1.03213
Risk of bias in records and publications	Number of associated Publications	enrollement in associated publications	Number of volunteers challenged in associated publications (min)	Number of volunteers challenged in associated publications (max)	Volunteers positive for infection in associated publication (max)	Volunteers positive for infection in associated publication (max)	Volunteers with AEs in Associated Publications (min)	Volunteers with AEs in Associated Publications (max)	Volunteers with SAEs in Associated Publications				significant?	TRUE	FALSE	FALSE	FALSE
Low risk	137	2081	1482	1487	952	970	671	844	7
Some concerns	1	24	24	24	24	24	24	24	0				Some concerns	0	1	0	0
High risk	57	1294	1109	1109	461	461	837	862	18				not some concerns	0.148148	0.0952381	0.6	0.0909091
Totals	195	3399	2615	2620	1437	1455	1532	1730	25				OR	0	#DIV/0!	0	0
													lower 95% CI	#NUM!	#DIV/0!	#NUM!	#NUM!
													upper 95% CI	#NUM!	#DIV/0!	#NUM!	#NUM!
													significant?	#NUM!	#DIV/0!	#NUM!	#NUM!
													High risk	0.0833333	0.0909091	0.666667	0.142857
													not high risk	0.1875	0.181818	0.5	0.05
													OR	0.393939	0.45	2	3.16667
													lower 95% CI	0.165216	0.192272	1.12943	1.09769
													upper 95% CI	0.939308	1.0532	3.54161	9.13538
													significant?	TRUE	FALSE	TRUE	TRUE
													denominators (should match)	28	22	21	34
														28	22	21	34
														28	22	21	34

## Sheet: Sup Table 5
Supplementary Table 5 - Summary Statistics by Trial Status
Trial status	Number of CT records	Number/percent with results posted		Number/percent with published article		Number/percent with both results and article		Number/percent with either results or article		Percent of CT registries that report AE's individually	Percent of publications that discuss AE's individually
Completed	264	66	0.25	156	0.591	43	0.163	179	0.678	0.93	0.692
Recruiting	21	0	0	5	0.238	0	0	5	0.238	N/A	N/A
Active, not recruiting	13	0	0	5	0.385	0	0	5	0.385	N/A	N/A
Not yet recruiting	5	0	0	2	0.4	0	0	2	0.4	N/A	N/A
Enrolling by invitation	1	0	0	0	0	0	0	0	0	N/A	N/A
Withdrawn	9	0	0	3	0.333	0	0	3	0.333	N/A	N/A
Suspended	3	0	0	0	0	0	0	0	0	N/A	N/A
Terminated	12	5	0.417	5	0.417	3	0.25	7	0.583	1	0.333
Unknown status	16	0	0	8	0.5	0	0	8	0.5	N/A	N/A
Within 1 year grace period	15	0	0	2	0.133	0	0	0	0	N/A	N/A
Total:	344	71	0.206	184	0.535	46	0.134	209	0.608	0.935	0.609

## Sheet: Sup Table 6
Supplementary Table 6 - Registries, Results, and Publications
Trial status	Number of CT registries included in analysis	Average time to first posting of results (days)	Number with Associated Publications	AEs reported in CT record and not associated publications (min)	AEs reported in CT record and not associated publications (max)	AEs reported in associated publications and not in CT record (min)	AEs reported in associated publications and not in CT record (max)	SAEs reported in CT record and not associated publications	SAEs reported in associated publications and not in CT record
Completed	66	1628	35	692	814	257	348	4	0
Active, not recruiting	0	N/A	0	0	0	0	0	0	0
Enrolling by invitation	0	N/A	0	0	0	0	0	0	0
Not yet recruiting	0	N/A	0	0	0	0	0	0	0
Recruiting	0	N/A	0	0	0	0	0	0	0
Terminated	5	1824	3	4	4	0	0	1	0
Withdrawn	0	N/A	0	0	0	0	0	0	0
Unknown status	0	N/A	0	0	0	0	0	0	0
Suspended	0	N/A	0	0	0	0	0	0	0
Totals	71	1641	38	696	818	257	348	5	0
	These cells are used for additional calculations
	stdev	1144
	median	1382
	IQR	774	2191

## Sheet: Data by Publication
id	rev 1	rev 2	nct_id	Associated publication for data extraction	CT record	PubMed link	challenge agent	overall_status	number_of_arms	CT Record - total # publications	CT Record - # publications automatically indexed	N pubs outside of CT record with PubMed search for NCT	CT Record - sponsor	Publication - enrollment	Publication - # participants challenge group (min)	Publication - # participants challenge group (max)	Publication - # participants in challenge infected group with pathogen (min)	Publication - # participants in challenge group infected with pathogen (max)	Publication - # participants with >=1 serious adverse event (min)	Publication - # participants with >=1 serious adverse event (max)	Publication - # participants with adverse events (min)	Publication - # participants with adverse events (max)	Publication - all-cause mortality	Publication - # potential AEs described	Publication - AEs detailed individually?	Publication - # participants with adverse events prior to challenge (min)	Publication - # participants with adverse events prior to challenge (max)	Publication - # participants with adverse events after challenge (min)	Publication - # participants with adverse events after challenge (max)	Publication- # participants with adverse events after rechallenge (min)	Publication - # participants with adverse events after rechallenge (max)	Frequency of AE follow up	Duration of AE follow up (days post challenge), min	Duration of AE follow up (days post challenge), max	Number of volunteers with AEs determined to be solicited	If SAE's, attribution of cause (challenge vs non challenge)	Number of SAE attributed to challenge	Were the data that produced this result analysed in accordance with a pre-specified analysis plan that was finalized before unblinded outcome data were available for analysis?	Is the numerical result being assessed likely to have been selected, on the basis of the results, from multiple eligible outcome measurements (e.g. scales, definitions, time points) within the outcome domain?	Is the numerical result being assessed likely to have been selected, on the basis of the results, from multiple eligible analyses of the data?	Analytic risk-of-bias judgement	Type of challenge	Notes	validated with data by arm?	validated with data by registry?
1	DT	JAP	NCT01895855		https://clinicaltrials.gov/ct2/show/NCT01895855	https://pubmed.ncbi.nlm.nih.gov/27001804/	Vibrio cholerae	Completed	2	5	2	0	Emergent BioSolutions	197	134	134	45	45	1	2	34	34	ND	7	TRUE	ND	ND	ND	ND	N/A	N/A	1x day	28	180	ND	1 SAE was due to severe hyperkalemia and 1 SAE was due to orthopedic sugery. Both were determined to be unrelated to challenge	0	Yes	Probably no	No	Low risk	Wild-type		DT	DT
2	DT	JAP	NCT01895855	Haney 2018	https://clinicaltrials.gov/ct2/show/NCT01895855	https://pubmed.ncbi.nlm.nih.gov/29655627/	Vibrio cholerae	Completed	2	5	2	0	Emergent BioSolutions	197	134	134	ND	ND	ND	ND	ND	ND	ND	ND	ND	ND	ND	ND	ND	ND	ND	ND	ND	ND	ND	ND	ND	Not indicated	Not indicated	Not indicated	Some concerns	Wild-type		DT	DT
3	DT	JAP	NCT01895855	Haney 2017	https://clinicaltrials.gov/ct2/show/NCT01895855	https://pubmed.ncbi.nlm.nih.gov/28566334/	Vibrio cholerae	Completed	2	5	2	0	Emergent BioSolutions	ND	134	134	ND	ND	ND	ND	ND	ND	ND	ND	ND	ND	ND	ND	ND	ND	ND	ND	ND	ND	ND	ND	ND	Not indicated	Not indicated	Not indicated	Some concerns	Wild-type		DT	DT
4	DT	JAP	NCT01895855	Hossain 2019	https://clinicaltrials.gov/ct2/show/NCT01895855	https://pubmed.ncbi.nlm.nih.gov/31743334/	Vibrio cholerae	Completed	2	5	2	0	Emergent BioSolutions	N/A	N/A	N/A	N/A	N/A	N/A	N/A	N/A	N/A	N/A	N/A	N/A	N/A	N/A	N/A	N/A	N/A	N/A	N/A	N/A	N/A	N/A	N/A	N/A	Not indicated	Not indicated	Not indicated	Some concerns	Wild-type	uses samples from the dataset collected in this clinical trial	DT	DT
5	DT	JAP	NCT01895855	Islam 2018	https://clinicaltrials.gov/ct2/show/NCT01895855	https://pubmed.ncbi.nlm.nih.gov/29624592/	Vibrio cholerae	Completed	2	5	2	0	Emergent BioSolutions	N/A	N/A	N/A	N/A	N/A	N/A	N/A	N/A	N/A	N/A	N/A	N/A	N/A	N/A	N/A	N/A	N/A	N/A	N/A	N/A	N/A	N/A	N/A	N/A	Not indicated	Not indicated	Not indicated	Some concerns	Wild-type	uses samples from the dataset collected in this clinical trial	DT	DT
1	DT	JAP	NCT03691623		https://clinicaltrials.gov/ct2/show/NCT03691623	https://pubmed.ncbi.nlm.nih.gov/35172056/	Respiratory syncytial virus	Completed	6	1	1	0	Enanta Pharmaceuticals, Inc	178	178	178	124	124	0	0	91	91	0	17	TRUE	ND	ND	91	91	N/A	N/A	ND	28	28	ND	Not collected	Not collected	Yes	Probably no	No	Low risk	Wild-type		DT	DT
1	DT	JAP	NCT04150250		https://clinicaltrials.gov/ct2/show/NCT04150250	https://pubmed.ncbi.nlm.nih.gov/34793441/	Vibrio cholerae	Completed	2	1	1	0	PATH	47	47	47	43	43	1	1	39	39	0	19	TRUE	ND	ND	39	39	N/A	N/A	ND	29	180	5	1 SAE was due to pyelonephritis and the study authors did not discussed whether the SAE was related to challenge	0	Yes	Probably no	Probably no	Low risk	Wild-type		DT	DT
1	JAP	DT	NCT01646138		https://clinicaltrials.gov/ct2/show/NCT01646138	https://pubmed.ncbi.nlm.nih.gov/25416753/	Influenza viruses	Completed	5	5	2	0	National Institutes of Health Clinical Center (CC)	49	46	46	19	19	ND	ND	ND	ND	ND	ND	ND	ND	ND	ND	ND	ND	ND	ND	ND	ND	ND	Not collected	Not collected	Not indicated	Not indicated	Not indicated	Some concerns	Wild-type		DT	DT
2	JAP	DT	NCT01646138	Memoli 2020	https://clinicaltrials.gov/ct2/show/NCT01646138	https://pubmed.ncbi.nlm.nih.gov/30953061/	Influenza viruses	Completed	5	5	2	0	National Institutes of Health Clinical Center (CC)	N/A	N/A	N/A	N/A	N/A	N/A	N/A	N/A	N/A	N/A	N/A	N/A	N/A	N/A	N/A	N/A	N/A	N/A	N/A	N/A	N/A	N/A	N/A	N/A	N/A	N/A	N/A	N/A	N/A	synthesizes results of 2 different challenge studies. one study has the current NCT and the other is a different NCT. AE data are not stratified by NCT number so it's unclear which trial the data refer to	DT	DT
3	JAP	DT	NCT01646138	Hayden 1998	https://clinicaltrials.gov/ct2/show/NCT01646138	https://pubmed.ncbi.nlm.nih.gov/9449698/	Influenza viruses	Completed	5	5	2	0	National Institutes of Health Clinical Center (CC)	N/A	N/A	N/A	N/A	N/A	N/A	N/A	N/A	N/A	N/A	N/A	N/A	N/A	N/A	N/A	N/A	N/A	N/A	N/A	N/A	N/A	N/A	N/A	N/A	N/A	N/A	N/A	N/A	N/A	published before CT record was first published	DT	DT
4	JAP	DT	NCT01646138	Jameson 1998	https://clinicaltrials.gov/ct2/show/NCT01646138	https://pubmed.ncbi.nlm.nih.gov/9765409/	Influenza viruses	Completed	5	5	2	0	National Institutes of Health Clinical Center (CC)	N/A	N/A	N/A	N/A	N/A	N/A	N/A	N/A	N/A	N/A	N/A	N/A	N/A	N/A	N/A	N/A	N/A	N/A	N/A	N/A	N/A	N/A	N/A	N/A	N/A	N/A	N/A	N/A	N/A	published before CT record was first published	DT	DT
5	JAP	DT	NCT01646138	McAuley 2007	https://clinicaltrials.gov/ct2/show/NCT01646138	https://pubmed.ncbi.nlm.nih.gov/18005742/	Influenza viruses	Completed	5	5	2	0	National Institutes of Health Clinical Center (CC)	N/A	N/A	N/A	N/A	N/A	N/A	N/A	N/A	N/A	N/A	N/A	N/A	N/A	N/A	N/A	N/A	N/A	N/A	N/A	N/A	N/A	N/A	N/A	N/A	N/A	N/A	N/A	N/A	N/A	published before CT record was first published	DT	DT
1	JAP	DT	NCT01739231		https://clinicaltrials.gov/ct2/show/NCT01739231	https://pubmed.ncbi.nlm.nih.gov/30797634/	Escherichia coli	Completed	4	1	1	0	PATH	81	57	57	31	31	ND	ND	19	19	ND	13	TRUE	19	60	ND	ND	N/A	N/A	ND	90	90	number of individual AEs is given, but number of volunteers with soliticied AEs is not given	1 unspecified AE became severe enough for the volunteer to withdrawn from the, but cause was not discussed	ND	Probably yes	Probably yes	Probably no	High risk	Attenuated		DT	DT
1	JAP	DT	NCT01866306		https://clinicaltrials.gov/ct2/show/NCT01866306		Rhinovirus	Completed	7	0	0	0	Merck Sharp & Dohme LLC	Not available	Not available	Not available	Not available	Not available	Not available	Not available	Not available	Not available	Not available	Not available	Not available							ND	24	24	ND	1 SAE was observed and the cause was not discussed	ND	Not indicated	Not indicated	Not indicated	Some concerns	Wild-type		DT	DT
1	JAP	DT	NCT02388997		https://clinicaltrials.gov/ct2/show/NCT02388997		Rhinovirus	Completed	2	0	0	0	University of Virginia	Not available	Not available	Not available	Not available	Not available	Not available	Not available	Not available	Not available	Not available	Not available	Not available							ND	84	84	ND	Not collected	Not collected	Not indicated	Not indicated	Not indicated	Some concerns	Wild-type		DT	DT
1	JAP	DT	NCT02431650		https://clinicaltrials.gov/ct2/show/NCT02431650	https://pubmed.ncbi.nlm.nih.gov/29389671/	Plasmodium spp.	Completed	2	1	1	0	Medicines for Malaria Venture	11	11	11	11	11	0	0	11	11	0	45	TRUE	ND	ND	11	11	N/A	N/A	ND	34	36	ND	Not collected	Not collected	Probably yes	Probably no	Probably no	Low risk	Wild-type		DT	DT
1	JAP	DT	NCT02453581		https://clinicaltrials.gov/ct2/show/NCT02453581		Plasmodium spp.	Completed	3	0	0		Medicines for Malaria Venture	Not available	Not available	Not available	Not available	Not available	Not available	Not available	Not available	Not available	Not available	Not available	Not available							ND	6	6	ND	Not collected	Not collected	Not indicated	Not indicated	Not indicated	Some concerns	Wild-type		DT	DT
1	JAP	DT	NCT02525055		https://clinicaltrials.gov/ct2/show/NCT02525055	https://pubmed.ncbi.nlm.nih.gov/26761707/	Influenza viruses	Completed	6	2	1	0	Hvivo	24	24	24	13	13	0	0	6	6	0	ND	FALSE							ND	108	108	ND	Not collected	Not collected	Probably yes	Probably no	Probably no	Low risk	Wild-type	2 pubs but 1 is a correction to the other	DT	DT
1	JAP	DT	NCT02573857	Collins 2019	https://clinicaltrials.gov/ct2/show/NCT02573857	https://pubmed.ncbi.nlm.nih.gov/30858218/	Plasmodium spp.	Terminated	3	3	3	0	Medicines for Malaria Venture	8	8	8	7	7	0	0	4	4	0	31	TRUE							ND	ND	ND	ND	Not collected	Not collected	Probably yes	Probably no	Probably no	Low risk	Wild-type	part 1 of the same study as collins 2022	DT	DT
2	JAP	DT	NCT02573857	Collins 2022	https://clinicaltrials.gov/ct2/show/NCT02573857	https://pubmed.ncbi.nlm.nih.gov/32479608/	Plasmodium spp.	Terminated	3	3	3	0	Medicines for Malaria Venture	8	8	8	8	8	0	0	8	8	0	33	TRUE							ND	28	46	ND	Not collected	Not collected	Yes	Probably no	No	Low risk	Wild-type	part 2 of the same study as collins 2019	DT	DT
3	JAP	DT	NCT02573857	Dini 2021	https://clinicaltrials.gov/ct2/show/NCT02573857	https://pubmed.ncbi.nlm.nih.gov/34179977/	Plasmodium spp.	Terminated	3	3	3	0	Medicines for Malaria Venture	N/A	N/A	N/A	N/A	N/A	N/A	N/A	N/A	N/A	N/A	N/A	N/A							N/A	N/A	N/A	N/A	N/A	N/A	N/A	N/A	N/A	N/A	N/A	synthesis data from samples from multiple clinical trials	DT	DT
1	JAP	DT	NCT03334695		https://clinicaltrials.gov/ct2/show/NCT03334695	https://pubmed.ncbi.nlm.nih.gov/33400792/	Respiratory syncytial virus	Completed	2	1	1	1	Janssen Vaccines & Prevention B.V.	63	53	53	28	28	1	1	49	63	ND	16	TRUE	47	62	38	38	N/A	N/A	ND	180	180	percentage of solicited AE by group are given, but the number of volunteers that experienced solicited AEs is unclear	1 SAE was determined to be due to an ovarian cyst, which was determined unrelated to challenge	0	Probably yes	Probably no	Probably no	Low risk	Wild-type		DT	DT
1	JAP	DT	NCT03338556		https://clinicaltrials.gov/ct2/show/NCT03338556		Rhinovirus	Completed	4	0	0	0	Prep Biopharm Limited	Not available	Not available	Not available	Not available	Not available	Not available	Not available	Not available	Not available	Not available	Not available	Not available							ND	ND	ND	ND	Not collected	Not collected	Not indicated	Not indicated	Not indicated	Some concerns	Wild-type		DT	DT
1	JAP	DT	NCT03527173	Frenck 2021	https://clinicaltrials.gov/ct2/show/NCT03527173	https://pubmed.ncbi.nlm.nih.gov/34430837/	Shigella spp.	Completed	2	0	0	1	GlaxoSmithKline	71	62	62	ND	ND	1	1	31	31	ND	26	TRUE							ND	28	28	number of individual AEs is given, but number of volunteers with soliticied AEs is not given	1 SAE was observed and its cause was not attributed	ND	Probably yes	Probably yes	Probably no	High risk	Wild-type		DT	DT
1	JAP	DT	NCT03824236		https://clinicaltrials.gov/ct2/show/NCT03824236	https://pubmed.ncbi.nlm.nih.gov/34593270/	Plasmodium spp.	Completed	3	1	1	0	GlaxoSmithKline	62	60	60	34	34	2	2	31	37	0	15	Mixed	31	37	ND	ND	Review	Review	ND	29	29	number of individual AEs is given, but number of volunteers with soliticied AEs is not given	2 SAEs total; 1 SAE was due to hypobarism, 1 SAE was due to road traffic accident. Both SAEs were considered not related to challenge	0	Probably yes	Probably no	Probably no	Low risk	Wild-type		DT	DT
1	JAP	DT	NCT04870138		https://clinicaltrials.gov/ct2/show/NCT04870138		Neisseria gonorrhoeae	Completed	3	0	0	0	National Institute of Allergy and Infectious Diseases (NIAID)	Not available	Not available	Not available	Not available	Not available	Not available	Not available	Not available	Not available	Not available	Not available	Not available							ND	7	7	ND	Not collected	Not collected	Not indicated	Not indicated	Not indicated	Some concerns	Wild-type		DT	DT
1	JAP	DAK	NCT02927145		https://clinicaltrials.gov/ct2/show/NCT02927145	https://pubmed.ncbi.nlm.nih.gov/34223402/	Plasmodium spp.	Completed	9	4	4	0	University of Oxford	88	35	35	29	29	2	2	14	17	ND	63	TRUE	ND	ND	29	29	ND	ND	ND	28	28	Solicited and unsolicited AEs were grouped together	3 SAEs; 1 SAE was due to psoriasis, 1 SAE due to tonsilectomy, 1 SAE due to pregnancy. These SAE were not determined to be related or unrelated to challenge	0	Probably yes	Probably no	Probably no	Low risk	Wild-type		DT	DT
2	JAP	DAK	NCT02927145	Salkeld 2022	https://clinicaltrials.gov/ct2/show/NCT02927145	https://pubmed.ncbi.nlm.nih.gov/36072606/	Plasmodium spp.	Completed	9	4	4	0	University of Oxford	N/A	N/A	N/A	N/A	N/A	N/A	N/A	N/A	N/A	N/A	N/A	N/A	N/A	N/A	N/A	N/A	N/A	N/A	N/A	N/A	N/A	N/A	N/A	N/A	N/A	N/A	N/A			synthesizes results for this NCT and another, data not broken down by NCT number	DT	DT
3	JAP	DAK	NCT02927145	Wilcox 2021	https://clinicaltrials.gov/ct2/show/NCT02927145	https://pubmed.ncbi.nlm.nih.gov/34337556/	Plasmodium spp.	Completed	9	4	4	0	University of Oxford	N/A	N/A	N/A	N/A	N/A	N/A	N/A	N/A	N/A	N/A	N/A	N/A	N/A	N/A	N/A	N/A	N/A	N/A	N/A	N/A	N/A	N/A	N/A	N/A	N/A	N/A	N/A			uses samples from patients in clinical trial but does not evaluate AEs	DT	DT
4	JAP	DAK	NCT02927145	Nielsen 2021	https://clinicaltrials.gov/ct2/show/NCT02927145	https://pubmed.ncbi.nlm.nih.gov/33763653/	Plasmodium spp.	Completed	9	4	4	0	University of Oxford	N/A	N/A	N/A	N/A	N/A	N/A	N/A	N/A	N/A	N/A	N/A	N/A	N/A	N/A	N/A	N/A	N/A	N/A	N/A	N/A	N/A	N/A	N/A	N/A	N/A	N/A	N/A			uses samples from patients in clinical trial but does not evaluate AEs	DT	DT
1	JAP	DT	NCT01157897	Bennett 2013	https://clinicaltrials.gov/ct2/show/NCT01157897	https://pubmed.ncbi.nlm.nih.gov/24088113/	Plasmodium spp.	Completed	4	2	1	1	U.S. Army Medical Research and Development Command	36	33	33	33	33	ND	ND	ND	ND	ND	ND	N/A	ND	ND	ND	ND	N/A	N/A	ND	7	7	number of individual AEs is given, but number of volunteers with soliticied AEs is not given	2 SEAs; 2 SAEs due to breast cancer. 1 SAE was determined not due to challenge. The other SAE may be a duplicate in the CT record.	0	Not indicated	Not indicated	Not indicated	Some concerns	Wild-type	breast CA in situ is listed as happening in 2 groups here, pub says it only happened once.	DT	DT
2	JAP	DT	NCT01157897	Kamau 2022	https://clinicaltrials.gov/ct2/show/NCT01157897	https://pubmed.ncbi.nlm.nih.gov/34161579/	Plasmodium spp.	Completed	4	2	1	1	U.S. Army Medical Research and Development Command	36	33	33	33	33	ND	ND	30	31	ND	8	TRUE	ND	ND	31	33	ND	ND	ND	ND	ND				Probably yes	Probably yes	Probably no	High risk	Wild-type	other study listed here (hall 2019) not relevant for AE data and does not reference NCT	DT	DT
3	JAP	DT	NCT01157897	Bennett 2016	https://clinicaltrials.gov/ct2/show/NCT01157897	https://pubmed.ncbi.nlm.nih.gov/26919472/	Plasmodium spp.	Completed	4	2	1	1	U.S. Army Medical Research and Development Command	36	33	33	33	33	1	1	ND	ND	ND	9	FALSE	ND	ND	ND	ND	ND	ND	ND	ND	ND				Probably yes	Probably yes	Probably no	High risk	Wild-type	Study identified from previous dataset and not from pubmed search	DT	DT
1	SK	JAP	NCT00550368		https://clinicaltrials.gov/ct2/show/NCT00550368		Escherichia coli	Completed	2	0	0	0	Stanford University	Not available	Not available	Not available	Not available	Not available	Not available	Not available	Not available	Not available	Not available	Not available	Not available	ND	ND	ND	ND	ND	ND	ND	28	28	ND	Not collected	Not collected	Not indicated	Not indicated	Not indicated	Some concerns	Wild-type		DT	DT
1	SK	JAP	NCT01465048	Sheehy 2013	https://clinicaltrials.gov/ct2/show/NCT01465048	https://pubmed.ncbi.nlm.nih.gov/23823332/	Plasmodium spp.	Completed	3	3	3	0	University of Oxford	18	18	18	14	14	0	0	13	17	0	6	TRUE	ND	ND	13	17	N/A	N/A	All volunteers were called daily on days 2–5 post CHMI (C+2–5) to enquire as to adverse events and use of medications. As in previous mosquito bite CHMI studies at our centre, volunteers were reviewed in clinic on dC+6 in the evening and then twice a day, morning and evening between dC+7 and dC+14. Undiagnosed volunteers were reviewed once a day in the morning between dC+15 and C+21.	98	98	At each visit, blood was sampled for microscopy and qPCR, physical observations performed and AEs solicited.	Not collected	Not collected	Probably yes	Probably no	Probably no	Low risk	Wild-type		DT	DT
2	SK	JAP	NCT01465048	Hodgson 2016	https://clinicaltrials.gov/ct2/show/NCT01465048	https://pubmed.ncbi.nlm.nih.gov/27790201/	Plasmodium spp.	Completed	3	3	3	0	University of Oxford	N/A	N/A	N/A	N/A	N/A	N/A	N/A	N/A	N/A	N/A	N/A	N/A	N/A	N/A	N/A	N/A	N/A	N/A	N/A	N/A	N/A	N/A	N/A	N/A	N/A	N/A	N/A		Wild-type	evaluates serological responses in samples from this NCT	DT	DT
3	SK	JAP	NCT01465048	Longley 2017	https://clinicaltrials.gov/ct2/show/NCT01465048	https://pubmed.ncbi.nlm.nih.gov/28031267/	Plasmodium spp.	Completed	3	3	3	0	University of Oxford	N/A	N/A	N/A	N/A	N/A	N/A	N/A	N/A	N/A	N/A	N/A	N/A	N/A	N/A	N/A	N/A	N/A	N/A	N/A	N/A	N/A	N/A	N/A	N/A	N/A	N/A	N/A		Wild-type	evaluates serological responses in samples from this NCT	DT	DT
1	SK	JAP	NCT01475305		https://clinicaltrials.gov/ct2/show/NCT01475305		Respiratory syncytial virus	Terminated	2	0	0	0	MedImmune LLC	Not available	Not available	Not available	Not available	Not available	Not available	Not available	Not available	Not available	Not available	Not available	Not available	ND	ND	ND	ND	ND	ND	ND	362	362	ND	1 SAE was observed; 1 SAE was due to rhadomyolysis, the cause was not attributed	ND	Not indicated	Not indicated	Not indicated	Some concerns	Wild-type		DT	DT
1	SK	JAP	NCT01857869		https://clinicaltrials.gov/ct2/show/NCT01857869	https://pubmed.ncbi.nlm.nih.gov/27296848/	Plasmodium spp.	Completed	3	2	1	1	GlaxoSmithKline	63	58	58	34	34	1	1	34	34	ND	30	TRUE	34	34	ND	ND	ND	ND	ND	30	105	ND	1 SAE was observed; 1 SAE was due alcohol poisoning and determined unrelated to vaccination	0	Yes	Probably yes	Probably no	High risk	Wild-type	SAE was due to alcohol intoxication	DT	DT
2	SK	JAP	NCT01857869	Oyen 2018	https://clinicaltrials.gov/ct2/show/NCT01857869	https://pubmed.ncbi.nlm.nih.gov/29138320/	Plasmodium spp.	Completed	3	2	1	1	GlaxoSmithKline	N/A	N/A	N/A	N/A	N/A	N/A	N/A	N/A	N/A	N/A	N/A	N/A	N/A	N/A	N/A	N/A	N/A	N/A	N/A	N/A	N/A	N/A	N/A	N/A	N/A	N/A	N/A		Wild-type	assessed antibodies from samples taken during CHMI, no AEs evaluated	DT	DT
3	SK	JAP	NCT01857869	Radin 2016	https://clinicaltrials.gov/ct2/show/NCT01857869	https://pubmed.ncbi.nlm.nih.gov/27825382/	Plasmodium spp.	Completed	3	2	1	1	GlaxoSmithKline	N/A	N/A	N/A	N/A	N/A	N/A	N/A	N/A	N/A	N/A	N/A	N/A	N/A	N/A	N/A	N/A	N/A	N/A	N/A	N/A	N/A	N/A	N/A	N/A	N/A	N/A	N/A		Wild-type	analyzes serum samples taken during CHMI	DT	DT
1	SK	JAP	NCT01971255	Potter 1979	https://clinicaltrials.gov/ct2/show/NCT01971255		Influenza viruses	Completed	2	5	2	0	National Institutes of Health Clinical Center (CC)	N/A	N/A	N/A	N/A	N/A	N/A	N/A	N/A	N/A	N/A	N/A	N/A	N/A	N/A	N/A	N/A	N/A	N/A	N/A	N/A	N/A	N/A	N/A	N/A	Not indicated	Not indicated	Not indicated	N/A	N/A	published before study was posted	DT	DT
2	SK	JAP	NCT01971255	Hobson 1972	https://clinicaltrials.gov/ct2/show/NCT01971255		Influenza viruses	Completed	2	5	2	0	National Institutes of Health Clinical Center (CC)	N/A	N/A	N/A	N/A	N/A	N/A	N/A	N/A	N/A	N/A	N/A	N/A	N/A	N/A	N/A	N/A	N/A	N/A	N/A	N/A	N/A	N/A	N/A	N/A	Not indicated	Not indicated	Not indicated	N/A	N/A	published before study was posted	DT	DT
3	SK	JAP	NCT01971255	Cox 2013	https://clinicaltrials.gov/ct2/show/NCT01971255	https://pubmed.ncbi.nlm.nih.gov/23291930/	Influenza viruses	Completed	2	5	2	0	National Institutes of Health Clinical Center (CC)	N/A	N/A	N/A	N/A	N/A	N/A	N/A	N/A	N/A	N/A	N/A	N/A	N/A	N/A	N/A	N/A	N/A	N/A	N/A	N/A	N/A	N/A	N/A	N/A	Not indicated	Not indicated	Not indicated	N/A	N/A	review article, does not evaluate NCT	DT	DT
4	SK	JAP	NCT01971255	Memoli 2020	https://clinicaltrials.gov/ct2/show/NCT01971255	https://pubmed.ncbi.nlm.nih.gov/30953061/	Influenza viruses	Completed	2	5	2	0	National Institutes of Health Clinical Center (CC)	N/A	N/A	N/A	N/A	N/A	N/A	N/A	N/A	N/A	N/A	N/A	N/A	N/A	N/A	N/A	N/A	N/A	N/A	N/A	N/A	N/A	N/A	N/A	N/A	Not indicated	Not indicated	Not indicated	N/A	N/A	synthesizes results of 2 different challenge studies. one study has the current NCT and the other is a different NCT. AE data are not stratified by NCT number so it's unclear which trial the data refer to	DT	DT
5	SK	JAP	NCT01971255	Han 2018	https://clinicaltrials.gov/ct2/show/NCT01971255	https://pubmed.ncbi.nlm.nih.gov/30055573/	Influenza viruses	Completed	2	5	2	0	National Institutes of Health Clinical Center (CC)	N/A	N/A	N/A	N/A	N/A	N/A	N/A	N/A	N/A	N/A	N/A	N/A	N/A	N/A	N/A	N/A	N/A	N/A	N/A	N/A	N/A	N/A	N/A	N/A	Not indicated	Not indicated	Not indicated	N/A	N/A	retrospective analysis of NCT data that does not discuss AEs	DT	DT
1	SK	JAP	NCT02111772		https://clinicaltrials.gov/ct2/show/NCT02111772		Rhinovirus	Completed	2	0	0	0	University of Virginia	Not collected	Not collected	Not collected	Not collected	Not collected	Not collected	Not collected	Not collected	Not collected	Not collected	Not collected	Not collected	ND	ND	ND	ND	ND	ND	ND	1825	1825	ND	Not collected	Not collected	Not indicated	not indicated	Not indicated	N/A	N/A		DT	DT
1	DAK	JAP	NCT03883113		https://clinicaltrials.gov/ct2/show/NCT03883113		Influenza viruses	Completed	2	0	0	0	Vaccitech (UK) Limited	Not available	Not available	Not available	Not available	Not available	Not available	Not available	Not available	Not available	Not available	Not available	Not available	ND	ND	ND	ND	ND	ND	ND	30	30	number of individual AEs is given, but number of volunteers with soliticied AEs is not given	2 SAEs; 1 SAE was stillbirth, 1 SAE was acute psychosis. Both were not attirbuted to challenge	0	Not indicated	Not indicated	Not indicated	N/A	N/A		DT	DT
1	DT	JAP	NCT01661933	Daveson 2011	https://clinicaltrials.gov/ct2/show/NCT01661933		Necator americanus	Completed	1	1	1	0	The Prince Charles Hospital	ND	ND	ND	ND	ND	ND	ND	ND	ND	ND	ND	ND	ND	ND	ND	ND	ND	ND	ND	ND	ND	ND	Not collected	Not collected	Not indicated	Not indicated	Not indicated	N/A	N/A		not included in data by arm	DT
1	DT	JAP	NCT01913353	Pittman 2019	https://clinicaltrials.gov/ct2/show/NCT01913353	https://pubmed.ncbi.nlm.nih.gov/31722150/	Vaccinia virus	Completed	2	1	1	0	Bavarian Nordic	440	409	409	ND	ND	8	8	390	429	0	158	TRUE	169	220	390	390	N/A	N/A	ND	210	266	number of individual AEs is given, but number of volunteers with soliticied AEs is not given	8 SAEs; 6 SAEs in challenge group; 1 SAE due to peritonsillar abcess, 1 SAE due to alcohol posioning, 1 SAE due to suicidal ideation, 1 SAE due to haemorrhoids, 1 SAE due to traffic accident, 1 SAE due to rhadomyolysis	0	Probably yes	Probably no	Probably yes	High risk	Wild-type	challenge groups are Group 1, Period 3 and Group 2	DT	DT
1	DT	JAP	NCT00319592		https://clinicaltrials.gov/ct2/show/NCT00319592		Japanese encephalitis virus	Completed	2	0	0	0	Sanofi	Not available	Not available	Not available	Not available	Not available	Not available	Not available	Not available	Not available	Not available	Not available	Not available	Not available	Not available	Not available	Not available	Not available	Not available	ND	365	365	ND	Not collected	Not collected	Not indicated	Not indicated	Not indicated	N/A	N/A		DT	DT
1	JL	JAP	NCT01080716		https://clinicaltrials.gov/ct2/show/NCT01080716	https://pubmed.ncbi.nlm.nih.gov/27146000/	Shigella spp.	Completed	4	1	1	0	U.S. Army Medical Research and Development Command	20	20	20	13	13	0	0	10	10	ND	14	TRUE	0	0	10	10	NA	NA	1x per day	4 months	12 months	ND	NA	0	Probably yes	Probably yes	Probably yes	High risk	Wild-type		DT	DT
1	JP	JAP	NCT03180801	Stoloff 2007	https://clinicaltrials.gov/ct2/show/NCT03180801	https://pubmed.ncbi.nlm.nih.gov/17668898/	Influenza viruses	Completed	3	6	6	0	PepTcell Limited	ND	ND	ND	ND	ND	ND	ND	ND	ND	ND	ND	ND	ND	ND	ND	ND	ND	ND	ND	ND	ND	ND	Not collected	Not collected	Not indicated	Not indicated	Not indicated	Some concerns	Wild-type		DT	DT
2	JP	JAP	NCT03180801	Pleguezuelos 2012	https://clinicaltrials.gov/ct2/show/NCT03180801	https://pubmed.ncbi.nlm.nih.gov/22575166/	Influenza viruses	Completed	3	6	6	0	PepTcell Limited	N/A	N/A	N/A	N/A	N/A	N/A	N/A	N/A	N/A	N/A	N/A	N/A	N/A	N/A	N/A	N/A	N/A	N/A	N/A	N/A	N/A	N/A	N/A	N/A	N/A	N/A	N/A			reports results of NCT01181336	DT	DT
3	JP	JAP	NCT03180801	Pleguezuelos 2015a	https://clinicaltrials.gov/ct2/show/NCT03180801	https://pubmed.ncbi.nlm.nih.gov/25994549/	Influenza viruses	Completed	3	6	6	0	PepTcell Limited	N/A	N/A	N/A	N/A	N/A	N/A	N/A	N/A	N/A	N/A	N/A	N/A	N/A	N/A	N/A	N/A	N/A	N/A	N/A	N/A	N/A	N/A	N/A	N/A	N/A	N/A	N/A			reports results of NCT01226758	DT	DT
4	JP	JAP	NCT03180801	Pleguezuelos 2015b	https://clinicaltrials.gov/ct2/show/NCT03180801	https://pubmed.ncbi.nlm.nih.gov/26084515/	Influenza viruses	Completed	3	6	6	0	PepTcell Limited	N/A	N/A	N/A	N/A	N/A	N/A	N/A	N/A	N/A	N/A	N/A	N/A	N/A	N/A	N/A	N/A	N/A	N/A	N/A	N/A	N/A	N/A	N/A	N/A	N/A	N/A	N/A			reports results of NCT01226758	DT	DT
5	JP	JAP	NCT03180801	van Doorn 2017	https://clinicaltrials.gov/ct2/show/NCT03180801	https://pubmed.ncbi.nlm.nih.gov/28376743/	Influenza viruses	Completed	3	6	6	0	PepTcell Limited	N/A	N/A	N/A	N/A	N/A	N/A	N/A	N/A	N/A	N/A	N/A	N/A	N/A	N/A	N/A	N/A	N/A	N/A	N/A	N/A	N/A	N/A	N/A	N/A	N/A	N/A	N/A			reports results of NCT02962908	DT	DT
6	JP	JAP	NCT03180801	Memoli 2015	https://clinicaltrials.gov/ct2/show/NCT03180801	https://pubmed.ncbi.nlm.nih.gov/25416753/	Influenza viruses	Completed	3	6	6	0	PepTcell Limited	N/A	N/A	N/A	N/A	N/A	N/A	N/A	N/A	N/A	N/A	N/A	N/A	N/A	N/A	N/A	N/A	N/A	N/A	N/A	N/A	N/A	N/A	N/A	N/A	N/A	N/A	N/A			reports results of NCT01646138	DT	DT
1	JP	JAP	NCT03576183		https://clinicaltrials.gov/ct2/show/NCT03576183		Escherichia coli	Completed	2	0	0	0	Valneva Austria GmbH	Not available	Not available	Not available	Not available	Not available	Not available	Not available	Not available	Not available	Not available	Not available	Not available	ND	ND	ND	ND	ND	ND	ND	168	168	percentage of solicited AE by group are given, but the number of volunteers that experienced solicited AEs is unclear	Not collected	Not collected	Not indicated	Not indicated	Not indicated	Some concerns	Wild-type		DT	DT
1	JAP	DT	NCT00392015	Sedegah 2011	https://clinicaltrials.gov/ct2/show/NCT00392015	https://pubmed.ncbi.nlm.nih.gov/22003383/	Plasmodium spp.	Completed	6	10	7	0	U.S. Army Medical Research and Development Command	12	0	0	N/A	N/A	1	1	N/A	N/A	N/A	N/A	N/A	N/A	N/A	N/A	N/A	N/A	N/A	N/A	28	365	N/A	N/A	N/A	N/A	N/A	N/A		Wild-type	This NCT is reported as a two part trial. Trial 1, which did not involve challenge, is reported in this paper. Trial 2, which did involve challenge is reported in Tamminga 2011	DT	DT
2	JAP	DT	NCT00392015	Tamminga 2011	https://clinicaltrials.gov/ct2/show/NCT00392015	https://pubmed.ncbi.nlm.nih.gov/22003411/	Plasmodium spp.	Completed	6	10	7	0	U.S. Army Medical Research and Development Command	47	42	42	42	42	1	1	35	35	1	7	TRUE	35	35	ND	ND			14						Probably yes	Probably yes	Probably no	High risk	Wild-type	This NCT is reported as a two part trial. Trial 1, which did not involve challenge, is reported in Sedegah 2011. Trial 2, which did involve challenge is reported in this paper.	DT	DT
3	JAP	DT	NCT00392015	Tamminga 2013	https://clinicaltrials.gov/ct2/show/NCT00392015	https://pubmed.ncbi.nlm.nih.gov/23899517/	Plasmodium spp.	Completed	6	10	7	0	U.S. Army Medical Research and Development Command	N/A	N/A	N/A	N/A	N/A	N/A	N/A	N/A	N/A	N/A	N/A	N/A	N/A	N/A	N/A	N/A	N/A	N/A	N/A	N/A	N/A	N/A	N/A	N/A	N/A	N/A	N/A			details results of follow on trial NCT00870987	DT	DT
4	JAP	DT	NCT00392015	Ophorst 2006	https://clinicaltrials.gov/ct2/show/NCT00392015	https://pubmed.ncbi.nlm.nih.gov/16368986/	Plasmodium spp.	Completed	6	10	7	0	U.S. Army Medical Research and Development Command	N/A	N/A	N/A	N/A	N/A	N/A	N/A	N/A	N/A	N/A	N/A	N/A	N/A	N/A	N/A	N/A	N/A	N/A	N/A	N/A	N/A	N/A	N/A	N/A	N/A	N/A	N/A			evaluates immunogenicity in mice, not related this CT record	DT	DT
5	JAP	DT	NCT00392015	Li 2007	https://clinicaltrials.gov/ct2/show/NCT00392015	https://pubmed.ncbi.nlm.nih.gov/16914237/	Plasmodium spp.	Completed	6	10	7	0	U.S. Army Medical Research and Development Command	N/A	N/A	N/A	N/A	N/A	N/A	N/A	N/A	N/A	N/A	N/A	N/A	N/A	N/A	N/A	N/A	N/A	N/A	N/A	N/A	N/A	N/A	N/A	N/A	N/A	N/A	N/A			publishes summary of meeting to advance therapies in malaria, not related to this CT record	DT	DT
6	JAP	DT	NCT00392015	Rodrigues 1998	https://clinicaltrials.gov/ct2/show/NCT00392015		Plasmodium spp.	Completed	6	10	7	0	U.S. Army Medical Research and Development Command	N/A	N/A	N/A	N/A	N/A	N/A	N/A	N/A	N/A	N/A	N/A	N/A	N/A	N/A	N/A	N/A	N/A	N/A	N/A	N/A	N/A	N/A	N/A	N/A	N/A	N/A	N/A			published before trial was first posted	DT	DT
7	JAP	DT	NCT00392015	Sedegah 2016	https://clinicaltrials.gov/ct2/show/NCT00392015	https://pubmed.ncbi.nlm.nih.gov/27695088/	Plasmodium spp.	Completed	6	10	7	0	U.S. Army Medical Research and Development Command	N/A	N/A	N/A	N/A	N/A	N/A	N/A	N/A	N/A	N/A	N/A	N/A	N/A	N/A	N/A	N/A	N/A	N/A	N/A	N/A	N/A	N/A	N/A	N/A	N/A	N/A	N/A			cellular study of samples from two NCTs including the current NCT, no AEs or individual subjects discussed	DT	DT
8	JAP	DT	NCT00392015	Aguiar 2015	https://clinicaltrials.gov/ct2/show/NCT00392015	https://pubmed.ncbi.nlm.nih.gov/26292257/	Plasmodium spp.	Completed	6	10	7	0	U.S. Army Medical Research and Development Command	N/A	N/A	N/A	N/A	N/A	N/A	N/A	N/A	N/A	N/A	N/A	N/A	N/A	N/A	N/A	N/A	N/A	N/A	N/A	N/A	N/A	N/A	N/A	N/A	N/A	N/A	N/A			cellular study of samples from two NCTs including the current NCT, no AEs or individual subjects discussed	DT	DT
9	JAP	DT	NCT00392015	Sedegah 2015	https://clinicaltrials.gov/ct2/show/NCT00392015	https://pubmed.ncbi.nlm.nih.gov/26292027/	Plasmodium spp.	Completed	6	10	7	0	U.S. Army Medical Research and Development Command	N/A	N/A	N/A	N/A	N/A	N/A	N/A	N/A	N/A	N/A	N/A	N/A	N/A	N/A	N/A	N/A	N/A	N/A	N/A	N/A	N/A	N/A	N/A	N/A	N/A	N/A	N/A			cellular study of samples from two NCTs including the current NCT, no AEs or individual subjects discussed	DT	DT
10	JAP	DT	NCT00392015	Sedegah 2014	https://clinicaltrials.gov/ct2/show/NCT00392015	https://pubmed.ncbi.nlm.nih.gov/25211344/	Plasmodium spp.	Completed	6	10	7	0	U.S. Army Medical Research and Development Command	N/A	N/A	N/A	N/A	N/A	N/A	N/A	N/A	N/A	N/A	N/A	N/A	N/A	N/A	N/A	N/A	N/A	N/A	N/A	N/A	N/A	N/A	N/A	N/A	N/A	N/A	N/A			cellular study of samples from two NCTs including the current NCT, no AEs or individual subjects discussed	DT	DT
1	JP	JAP	NCT03721549		https://clinicaltrials.gov/ct2/show/NCT03721549		Norovirus	Completed	2	0	0	0	WCCT Global	ND	ND	ND	ND	ND	ND	ND	ND	ND	ND	ND	ND	#REF!	#REF!	ND	ND	ND	ND	Not collected	Not collected	Not collected	Not collected	Not collected	Not collected	Not indicated	Not indicated	Not indicated	Some concerns	Wild-type		DT	DT
1	JP	JAP	NCT04310085		https://clinicaltrials.gov/ct2/show/NCT04310085		Plasmodium spp.	Completed	1	0	0	0	Medicines for Malaria Venture	ND	ND	ND	ND	ND	ND	ND	ND	ND	ND	ND	ND	#REF!	#REF!	ND	ND	ND	ND	Not collected	Not collected	Not collected	Not collected	Not collected	Not collected	Not indicated	Not indicated	Not indicated	Some concerns	Wild-type		DT	DT
1	JAP	DT	NCT01366534		https://clinicaltrials.gov/ct2/show/NCT01366534	https://pubmed.ncbi.nlm.nih.gov/26148007/	Plasmodium spp.	Completed	3	1	0	1	GlaxoSmithKline	67	58	58	36	36	0	0	44	44	ND	25	TRUE	44	44	ND	ND	N/A	N/A	ND	236	236	55	Not collected	Not collected	Probably yes	Probably no	Probably no	Low risk	Wild-type		DT	DT
2	JAP	DT	NCT01366534	Radin 2016	https://clinicaltrials.gov/ct2/show/NCT01366534	https://pubmed.ncbi.nlm.nih.gov/27825382/	Plasmodium spp.	Completed	3	1	0	1	GlaxoSmithKline	N/A	N/A	N/A	N/A	N/A	N/A	N/A	N/A	N/A	N/A	N/A	N/A	N/A	N/A	N/A	N/A	N/A	N/A	N/A	N/A	N/A	N/A	N/A	N/A	N/A	N/A	N/A			cellular study of samples from two NCTs including the current NCT, no AEs or individual subjects discussed	DT	DT
1	JP	JAP	NCT03454048		https://clinicaltrials.gov/ct2/show/NCT03454048	https://pubmed.ncbi.nlm.nih.gov/32239171/	Plasmodium spp.	Completed	4	1	0	0	Radboud University Medical Center	24	24	24	24	24	0	0	24	24	0	16	TRUE	ND	ND	ND	ND	ND	ND	ND	51	51	24	Not collected	Not collected	Probably no	Probably no	No	Some concerns	Wild-type		DT	DT
1	JP	JAP	NCT03707041		https://clinicaltrials.gov/ct2/show/NCT03707041		Plasmodium spp.	Completed	6	0	0	0	Medicines for Malaria Venture	ND	ND	ND	ND	ND	ND	ND	ND	ND	ND	ND	ND	#REF!	#REF!	ND	ND	ND	ND	ND	63	63	ND	Not collected	Not collected	Not indicated	Not indicated	Not indicated	Some concerns	Wild-type		DT	DT
1	JP	JAP	NCT04106817		https://clinicaltrials.gov/ct2/show/NCT04106817		Influenza viruses	Completed	3	0	0	0	WCCT Global	ND	ND	ND	ND	ND	ND	ND	ND	ND	ND	ND	ND	#REF!	#REF!	ND	ND	ND	ND	NOT collected	57	63	Not collected	Not collected	Not collected	Not indicated	Not indicated	Not indicated	Some concerns	Wild-type		DT	DT
1	JP	JAP	NCT03882528		https://clinicaltrials.gov/ct2/show/NCT03882528		Plasmodium spp.	Completed	1	0	0	0	U.S. Army Medical Research and Development Command	ND	ND	ND	ND	ND	ND	ND	ND	ND	ND	ND	ND	ND	ND	ND	ND	ND	ND	daily	35	35	Not collected	NOT collected	NOT collected	Not indicated	Not indicated	Not indicated	Some concerns	Wild-type		not included in data by arm	DT
1	JP	JAP	NCT03840811		https://clinicaltrials.gov/ct2/show/NCT03840811		Neisseria gonorrhoeae	Completed	3	0	0	0	National Institute of Allergy and Infectious Diseases (NIAID)	ND	ND	ND	ND	ND	ND	ND	ND	ND	ND	ND	ND	#REF!	#REF!	ND	ND	ND	ND	ND	23	23	Not collected	Not collected	Not collected	Not indicated	Not indicated	Not indicated	Some concerns	Wild-type		DT	DT
1	DAK	JAP	NCT01609257		https://clinicaltrials.gov/ct2/show/NCT01609257	https://pubmed.ncbi.nlm.nih.gov/25210140/	Norovirus	Completed	2	3	2	0	Takeda	132	109	109	57	57	0	0	55	91	0	14	FALSE	55	91	ND	ND	N/A	N/A	ND	28	365	ND	Not collected	Not collected	Probably yes	Probably no	No	Low risk	Wild-type		DT	DT
2	DAK	JAP	NCT01609257	Atmar 2015	https://clinicaltrials.gov/ct2/show/NCT01609257	https://pubmed.ncbi.nlm.nih.gov/26041041/	Norovirus	Completed	2	3	2	0	Takeda	N/A	N/A	N/A	N/A	N/A	N/A	N/A	N/A	N/A	N/A	N/A	N/A	N/A	N/A	N/A	N/A	N/A	N/A	N/A	N/A	N/A	N/A	N/A	N/A	N/A	N/A	N/A			cellulary study of samples from this NCT, no AEs or individual subjects discussed	DT	DT
3	DAK	JAP	NCT01609257	Sundararajan 2014	https://clinicaltrials.gov/ct2/show/NCT01609257	https://pubmed.ncbi.nlm.nih.gov/25444793/	Norovirus	Completed	2	3	2	0	Takeda	N/A	N/A	N/A	N/A	N/A	N/A	N/A	N/A	N/A	N/A	N/A	N/A	N/A	N/A	N/A	N/A	N/A	N/A	N/A	N/A	N/A	N/A	N/A	N/A	N/A	N/A	N/A			cellulary study of samples from this NCT, no AEs or individual subjects discussed	DT	DT
1	JP	JAP	NCT03813108		https://clinicaltrials.gov/ct2/show/NCT03813108		Plasmodium spp.	Terminated	7	0	0	0	Radboud University Medical Center	Not available	Not available	Not available	Not available	Not available	Not available	Not available	Not available	Not available	Not available	Not available	Not available	#REF!	#REF!	ND	ND	ND	ND	Not collected	35	35	Not collected	Not collected	Not collected	Not indicated	Not indicated	Not indicated	Some concerns	Wild-type		DT	DT
1	JP	JAP	NCT00312663		https://clinicaltrials.gov/ct2/show/NCT00312663		Plasmodium spp.	Completed	2	0	0	0	U.S. Army Medical Research and Development Command	Not available	Not available	Not available	Not available	Not available	Not available	Not available	Not available	Not available	Not available	Not available	Not available	#REF!	#REF!	ND	ND	ND	ND	Not collected	182.5	182.5	Not collected	Not collected	Not collected	Probably yes	Probably yes	Probably yes	High risk	Wild-type		DT	DT
1	JP	JAP	NCT00312702		https://clinicaltrials.gov/ct2/show/NCT00312702		Plasmodium spp.	Completed	2	0	0	0	U.S. Army Medical Research and Development Command	Not available	Not available	Not available	Not available	Not available	Not available	Not available	Not available	Not available	Not available	Not available	Not available	#REF!	#REF!	ND	ND	ND	ND	1) the occurrence of solicited AEs over a 7 day follow-up period (day of immunization and 6 days post-immunization); 2) the occurrence of unsolicited AEs over a 30 day follow-up period (day of immunization and 29 day follow-up period	6 months	6 months	Not collected	Not collected	Not collected	Not indicated	Not indicated	Not indicated	Some concerns	Wild-type		DT	DT
1	JP	JAP	NCT00367380	No author listed (Herrera?), 2006a	https://clinicaltrials.gov/ct2/show/NCT00367380		Plasmodium spp.						Malaria Vaccine and Drug Development Center																														cites a manuscript that was being prepared and had not been accepted. unable to find full reference or full text	DT	DT
2	JP	JAP	NCT00367380	Herrera 2006b	https://clinicaltrials.gov/ct2/show/NCT00367380		Plasmodium spp.						Malaria Vaccine and Drug Development Center																														cites a manuscript that was being prepared and had not been accepted. unable to find full reference or full text	DT	DT
3	JP	JAP	NCT00367380	Jordan 2006	https://clinicaltrials.gov/ct2/show/NCT00367380		Plasmodium spp.						Malaria Vaccine and Drug Development Center																														cites a manuscript that was being prepared and had not been accepted. unable to find full reference or full text	DT	DT
4	JP	JAP	NCT00367380	Manzano 2006	https://clinicaltrials.gov/ct2/show/NCT00367380		Plasmodium spp.						Malaria Vaccine and Drug Development Center																														cites a manuscript that was being prepared and had not been accepted. unable to find full reference or full text	DT	DT
5	JP	JAP	NCT00367380	Arevalo-Herrera 1998	https://clinicaltrials.gov/ct2/show/NCT00367380		Plasmodium spp.						Malaria Vaccine and Drug Development Center																														published before study was posted	DT	DT
6	JP	JAP	NCT00367380	Arevalo-Herrera 2001	https://clinicaltrials.gov/ct2/show/NCT00367380		Plasmodium spp.						Malaria Vaccine and Drug Development Center																														published before study was posted	DT	DT
7	JP	JAP	NCT00367380	Arevalo-Herrera 2005a	https://clinicaltrials.gov/ct2/show/NCT00367380		Plasmodium spp.						Malaria Vaccine and Drug Development Center																														published before study was posted	DT	DT
8	JP	JAP	NCT00367380	Arevalo-Herrera 2005b	https://clinicaltrials.gov/ct2/show/NCT00367380		Plasmodium spp.						Malaria Vaccine and Drug Development Center																														published before study was posted	DT	DT
9	JP	JAP	NCT00367380	Arevalo-Herrera 2005c	https://clinicaltrials.gov/ct2/show/NCT00367380		Plasmodium spp.						Malaria Vaccine and Drug Development Center																														published before study was posted	DT	DT
10	JP	JAP	NCT00367380	Baird 2002	https://clinicaltrials.gov/ct2/show/NCT00367380		Plasmodium spp.						Malaria Vaccine and Drug Development Center																														published before study was posted	DT	DT
11	JP	JAP	NCT00367380	Ballou 2004	https://clinicaltrials.gov/ct2/show/NCT00367380		Plasmodium spp.						Malaria Vaccine and Drug Development Center																														published before study was posted	DT	DT
12	JP	JAP	NCT00367380	Baton 2001	https://clinicaltrials.gov/ct2/show/NCT00367380		Plasmodium spp.						Malaria Vaccine and Drug Development Center																														published before study was posted	DT	DT
13	JP	JAP	NCT00367380	Blair 2002	https://clinicaltrials.gov/ct2/show/NCT00367380		Plasmodium spp.						Malaria Vaccine and Drug Development Center																														published before study was posted	DT	DT
14	JP	JAP	NCT00367380	Blow 2002	https://clinicaltrials.gov/ct2/show/NCT00367380		Plasmodium spp.						Malaria Vaccine and Drug Development Center																														published before study was posted	DT	DT
15	JP	JAP	NCT00367380	Bosman 2001	https://clinicaltrials.gov/ct2/show/NCT00367380		Plasmodium spp.						Malaria Vaccine and Drug Development Center																														published before study was posted	DT	DT
16	JP	JAP	NCT00367380	Chauhan 2003	https://clinicaltrials.gov/ct2/show/NCT00367380		Plasmodium spp.						Malaria Vaccine and Drug Development Center																														published before study was posted	DT	DT
17	JP	JAP	NCT00367380	Chappel 2003	https://clinicaltrials.gov/ct2/show/NCT00367380		Plasmodium spp.						Malaria Vaccine and Drug Development Center																														published before study was posted	DT	DT
18	JP	JAP	NCT00367380	Chotivanich 2004	https://clinicaltrials.gov/ct2/show/NCT00367380		Plasmodium spp.						Malaria Vaccine and Drug Development Center																														published before study was posted	DT	DT
19	JP	JAP	NCT00367380	Chulay 1986	https://clinicaltrials.gov/ct2/show/NCT00367380		Plasmodium spp.						Malaria Vaccine and Drug Development Center																														published before study was posted	DT	DT
20	JP	JAP	NCT00367380	Church 1997	https://clinicaltrials.gov/ct2/show/NCT00367380		Plasmodium spp.						Malaria Vaccine and Drug Development Center																														published before study was posted	DT	DT
21	JP	JAP	NCT00367380	Clyde 1973	https://clinicaltrials.gov/ct2/show/NCT00367380		Plasmodium spp.						Malaria Vaccine and Drug Development Center																														published before study was posted	DT	DT
22	JP	JAP	NCT00367380	Clyde 1975	https://clinicaltrials.gov/ct2/show/NCT00367380		Plasmodium spp.						Malaria Vaccine and Drug Development Center																														published before study was posted	DT	DT
23	JP	JAP	NCT00367380	Clyde 1990	https://clinicaltrials.gov/ct2/show/NCT00367380		Plasmodium spp.						Malaria Vaccine and Drug Development Center																														published before study was posted	DT	DT
24	JP	JAP	NCT00367380	Cogswell 1992	https://clinicaltrials.gov/ct2/show/NCT00367380		Plasmodium spp.						Malaria Vaccine and Drug Development Center																														published before study was posted	DT	DT
25	JP	JAP	NCT00367380	Collins 1992	https://clinicaltrials.gov/ct2/show/NCT00367380		Plasmodium spp.						Malaria Vaccine and Drug Development Center																														published before study was posted	DT	DT
26	JP	JAP	NCT00367380	Danis 2003	https://clinicaltrials.gov/ct2/show/NCT00367380		Plasmodium spp.						Malaria Vaccine and Drug Development Center																														published before study was posted	DT	DT
27	JP	JAP	NCT00367380	Doolan 2002	https://clinicaltrials.gov/ct2/show/NCT00367380		Plasmodium spp.						Malaria Vaccine and Drug Development Center																														published before study was posted	DT	DT
28	JP	JAP	NCT00367380	Duarte 2001	https://clinicaltrials.gov/ct2/show/NCT00367380		Plasmodium spp.						Malaria Vaccine and Drug Development Center																														published before study was posted	DT	DT
29	JP	JAP	NCT00367380	Edelman 1993	https://clinicaltrials.gov/ct2/show/NCT00367380		Plasmodium spp.						Malaria Vaccine and Drug Development Center																														published before study was posted	DT	DT
30	JP	JAP	NCT00367380	Egan 1993	https://clinicaltrials.gov/ct2/show/NCT00367380		Plasmodium spp.						Malaria Vaccine and Drug Development Center																														published before study was posted	DT	DT
31	JP	JAP	NCT00367380	Fairley 1947	https://clinicaltrials.gov/ct2/show/NCT00367380		Plasmodium spp.						Malaria Vaccine and Drug Development Center																														published before study was posted	DT	DT
32	JP	JAP	NCT00367380	Fernandez 2005	https://clinicaltrials.gov/ct2/show/NCT00367380		Plasmodium spp.						Malaria Vaccine and Drug Development Center																														published before study was posted	DT	DT
33	JP	JAP	NCT00367380	Fryauff 1995	https://clinicaltrials.gov/ct2/show/NCT00367380		Plasmodium spp.						Malaria Vaccine and Drug Development Center																														published before study was posted	DT	DT
34	JP	JAP	NCT00367380	Genton 2002	https://clinicaltrials.gov/ct2/show/NCT00367380		Plasmodium spp.						Malaria Vaccine and Drug Development Center																														published before study was posted	DT	DT
35	JP	JAP	NCT00367380	George 1990	https://clinicaltrials.gov/ct2/show/NCT00367380		Plasmodium spp.						Malaria Vaccine and Drug Development Center																														published before study was posted	DT	DT
36	JP	JAP	NCT00367380	Glynn 1994	https://clinicaltrials.gov/ct2/show/NCT00367380		Plasmodium spp.						Malaria Vaccine and Drug Development Center																														published before study was posted	DT	DT
37	JP	JAP	NCT00367380	Glynn 1994	https://clinicaltrials.gov/ct2/show/NCT00367380		Plasmodium spp.						Malaria Vaccine and Drug Development Center																														published before study was posted	DT	DT
38	JP	JAP	NCT00367380	Glynn 1995	https://clinicaltrials.gov/ct2/show/NCT00367380		Plasmodium spp.						Malaria Vaccine and Drug Development Center																														published before study was posted	DT	DT
39	JP	JAP	NCT00367380	Golenda 1997	https://clinicaltrials.gov/ct2/show/NCT00367380		Plasmodium spp.						Malaria Vaccine and Drug Development Center																														published before study was posted	DT	DT
40	JP	JAP	NCT00367380	Good 1988	https://clinicaltrials.gov/ct2/show/NCT00367380		Plasmodium spp.						Malaria Vaccine and Drug Development Center																														published before study was posted	DT	DT
41	JP	JAP	NCT00367380	Grassi 1899	https://clinicaltrials.gov/ct2/show/NCT00367380		Plasmodium spp.						Malaria Vaccine and Drug Development Center																														published before study was posted	DT	DT
42	JP	JAP	NCT00367380	Hermsen 2004	https://clinicaltrials.gov/ct2/show/NCT00367380		Plasmodium spp.						Malaria Vaccine and Drug Development Center																														published before study was posted	DT	DT
43	JP	JAP	NCT00367380	Herrera 2005	https://clinicaltrials.gov/ct2/show/NCT00367380		Plasmodium spp.						Malaria Vaccine and Drug Development Center																														published before study was posted	DT	DT
44	JP	JAP	NCT00367380	Herrera 1994	https://clinicaltrials.gov/ct2/show/NCT00367380		Plasmodium spp.						Malaria Vaccine and Drug Development Center																														published before study was posted	DT	DT
45	JP	JAP	NCT00367380	Herrera 1997	https://clinicaltrials.gov/ct2/show/NCT00367380		Plasmodium spp.						Malaria Vaccine and Drug Development Center																														published before study was posted	DT	DT
46	JP	JAP	NCT00367380	Herrera 1992	https://clinicaltrials.gov/ct2/show/NCT00367380		Plasmodium spp.						Malaria Vaccine and Drug Development Center																														published before study was posted	DT	DT
47	JP	JAP	NCT00367380	Herrera 2002	https://clinicaltrials.gov/ct2/show/NCT00367380		Plasmodium spp.						Malaria Vaccine and Drug Development Center																														published before study was posted	DT	DT
48	JP	JAP	NCT00367380	Herrington 1991	https://clinicaltrials.gov/ct2/show/NCT00367380		Plasmodium spp.						Malaria Vaccine and Drug Development Center																														published before study was posted	DT	DT
49	JP	JAP	NCT00367380	Hisaeda 2002	https://clinicaltrials.gov/ct2/show/NCT00367380		Plasmodium spp.						Malaria Vaccine and Drug Development Center																														published before study was posted	DT	DT
50	JP	JAP	NCT00367380	Hoffman 1997	https://clinicaltrials.gov/ct2/show/NCT00367380		Plasmodium spp.						Malaria Vaccine and Drug Development Center																														published before study was posted	DT	DT
51	JP	JAP	NCT00367380	Hoffman 2002	https://clinicaltrials.gov/ct2/show/NCT00367380		Plasmodium spp.						Malaria Vaccine and Drug Development Center																														published before study was posted	DT	DT
52	JP	JAP	NCT00367380	Hurtado 1997	https://clinicaltrials.gov/ct2/show/NCT00367380		Plasmodium spp.						Malaria Vaccine and Drug Development Center																														published before study was posted	DT	DT
53	JP	JAP	NCT00367380	Krotoski 1989	https://clinicaltrials.gov/ct2/show/NCT00367380		Plasmodium spp.						Malaria Vaccine and Drug Development Center																														published before study was posted	DT	DT
54	JP	JAP	NCT00367380	Luke 2003	https://clinicaltrials.gov/ct2/show/NCT00367380		Plasmodium spp.						Malaria Vaccine and Drug Development Center																														published before study was posted	DT	DT
55	JP	JAP	NCT00367380	McCarthy 1977	https://clinicaltrials.gov/ct2/show/NCT00367380		Plasmodium spp.						Malaria Vaccine and Drug Development Center																														published before study was posted	DT	DT
56	JP	JAP	NCT00367380	McGready 2002	https://clinicaltrials.gov/ct2/show/NCT00367380		Plasmodium spp.						Malaria Vaccine and Drug Development Center																														published before study was posted	DT	DT
57	JP	JAP	NCT00367380	McGregor 1956	https://clinicaltrials.gov/ct2/show/NCT00367380		Plasmodium spp.						Malaria Vaccine and Drug Development Center																														published before study was posted	DT	DT
58	JP	JAP	NCT00367380	Meis 1990	https://clinicaltrials.gov/ct2/show/NCT00367380		Plasmodium spp.						Malaria Vaccine and Drug Development Center																														published before study was posted	DT	DT
59	JP	JAP	NCT00367380	Mendis 2001	https://clinicaltrials.gov/ct2/show/NCT00367380		Plasmodium spp.						Malaria Vaccine and Drug Development Center																														published before study was posted	DT	DT
60	JP	JAP	NCT00367380	Colombian Government, 2000	https://clinicaltrials.gov/ct2/show/NCT00367380		Plasmodium spp.						Malaria Vaccine and Drug Development Center																														published before study was posted	DT	DT
61	JP	JAP	NCT00367380	Colombian Government, 2005	https://clinicaltrials.gov/ct2/show/NCT00367380		Plasmodium spp.						Malaria Vaccine and Drug Development Center																														published before study was posted	DT	DT
62	JP	JAP	NCT00367380	Nardin 1991	https://clinicaltrials.gov/ct2/show/NCT00367380		Plasmodium spp.						Malaria Vaccine and Drug Development Center																														published before study was posted	DT	DT
63	JP	JAP	NCT00367380	NCI 2003	https://clinicaltrials.gov/ct2/show/NCT00367380		Plasmodium spp.						Malaria Vaccine and Drug Development Center																														published before study was posted	DT	DT
64	JP	JAP	NCT00367380	Nosten 1999	https://clinicaltrials.gov/ct2/show/NCT00367380		Plasmodium spp.						Malaria Vaccine and Drug Development Center																														published before study was posted	DT	DT
65	JP	JAP	NCT00367380	WHO 2005	https://clinicaltrials.gov/ct2/show/NCT00367380		Plasmodium spp.						Malaria Vaccine and Drug Development Center																														published before study was posted	DT	DT
66	JP	JAP	NCT00367380	Padilla 1999	https://clinicaltrials.gov/ct2/show/NCT00367380		Plasmodium spp.						Malaria Vaccine and Drug Development Center																														published before study was posted	DT	DT
67	JP	JAP	NCT00367380	Perlaza 2003	https://clinicaltrials.gov/ct2/show/NCT00367380		Plasmodium spp.						Malaria Vaccine and Drug Development Center																														published before study was posted	DT	DT
68	JP	JAP	NCT00367380	Phillips-Howard 1999	https://clinicaltrials.gov/ct2/show/NCT00367380		Plasmodium spp.						Malaria Vaccine and Drug Development Center																														published before study was posted	DT	DT
69	JP	JAP	NCT00367380	Powell 1970	https://clinicaltrials.gov/ct2/show/NCT00367380		Plasmodium spp.						Malaria Vaccine and Drug Development Center																														published before study was posted	DT	DT
70	JP	JAP	NCT00367380	Rieckmann 1900	https://clinicaltrials.gov/ct2/show/NCT00367380		Plasmodium spp.						Malaria Vaccine and Drug Development Center																														published before study was posted	DT	DT
71	JP	JAP	NCT00367380	Reickmann 1979	https://clinicaltrials.gov/ct2/show/NCT00367380		Plasmodium spp.						Malaria Vaccine and Drug Development Center																														published before study was posted	DT	DT
72	JP	JAP	NCT00367380	Salas 1994	https://clinicaltrials.gov/ct2/show/NCT00367380		Plasmodium spp.						Malaria Vaccine and Drug Development Center																														published before study was posted	DT	DT
73	JP	JAP	NCT00367380	Singh 1999	https://clinicaltrials.gov/ct2/show/NCT00367380		Plasmodium spp.						Malaria Vaccine and Drug Development Center																														published before study was posted	DT	DT
74	JP	JAP	NCT00367380	Snounou 1993	https://clinicaltrials.gov/ct2/show/NCT00367380		Plasmodium spp.						Malaria Vaccine and Drug Development Center																														published before study was posted	DT	DT
75	JP	JAP	NCT00367380	Soto 2001	https://clinicaltrials.gov/ct2/show/NCT00367380		Plasmodium spp.						Malaria Vaccine and Drug Development Center																														published before study was posted	DT	DT
76	JP	JAP	NCT00367380	Talisuna 2004	https://clinicaltrials.gov/ct2/show/NCT00367380		Plasmodium spp.						Malaria Vaccine and Drug Development Center																														published before study was posted	DT	DT
77	JP	JAP	NCT00367380	Trigg 1998	https://clinicaltrials.gov/ct2/show/NCT00367380		Plasmodium spp.						Malaria Vaccine and Drug Development Center																														published before study was posted	DT	DT
78	JP	JAP	NCT00367380	Valderrama-Aguirre 2005	https://clinicaltrials.gov/ct2/show/NCT00367380		Plasmodium spp.						Malaria Vaccine and Drug Development Center																														published before study was posted	DT	DT
79	JP	JAP	NCT00367380	Wilairatana 2002	https://clinicaltrials.gov/ct2/show/NCT00367380		Plasmodium spp.						Malaria Vaccine and Drug Development Center																														published before study was posted	DT	DT
80	JP	JAP	NCT00367380	Walther 2005	https://clinicaltrials.gov/ct2/show/NCT00367380		Plasmodium spp.						Malaria Vaccine and Drug Development Center																														published before study was posted	DT	DT
81	JP	JAP	NCT00367380	Yagmur 2000	https://clinicaltrials.gov/ct2/show/NCT00367380		Plasmodium spp.						Malaria Vaccine and Drug Development Center																														published before study was posted	DT	DT
82	JP	JAP	NCT00367380	Zapata 2002	https://clinicaltrials.gov/ct2/show/NCT00367380		Plasmodium spp.						Malaria Vaccine and Drug Development Center																														published before study was posted	DT	DT
1	JL	JAP	NCT01024686		https://clinicaltrials.gov/ct2/show/NCT01024686	https://pubmed.ncbi.nlm.nih.gov/24029408/	Plasmodium spp.	Terminated	3	1	0	0	Seattle Children's Research Institute (SCRI)	6	6	6	1	1	0	0	6	6	0	13	FALSE	ND	#REF!	ND	ND	N/A	N/A	ND	28	28	6	Challenge (although they don't necessarily identify it as a challenge agent, it meets our definition)	1	Probably yes	Probably no	No	Low risk	Wild-type	good study for discussion. overall question to ask - how many studies were terminated and then published?	not included in data by arm	DT
1	DAK	DT	NCT02679807		https://clinicaltrials.gov/ct2/show/NCT02679807	https://pubmed.ncbi.nlm.nih.gov/34927036/	Rhinovirus	Completed	2	1	1	0	University of Virginia	380	296	296	123	192	Not available	Not available	10	10	Not available	17	TRUE	0	0	10	10	N/A	N/A	Not collected	14 days	14 days	Not Available	Not collected	Not collected	Probably yes	Probably no	No	Low risk	Wild-type		DT	DT
1	JP	DT	NCT00736476		https://clinicaltrials.gov/ct2/show/NCT00736476	https://pubmed.ncbi.nlm.nih.gov/30042064/	Helicobacter pylori	Completed	2	2	2	0	Novartis	63	34	34	12	12	1	1	34	34	ND	34	TRUE	0	0	34	34	ND	ND		364	426	Not Collected	Not Collected	Not Collected	Probably yes	Probably no	Probably no	Low risk	Wild-type		DT	DT
2	JP	DT	NCT00736476	Nell 2017	https://clinicaltrials.gov/ct2/show/NCT00736476	https://pubmed.ncbi.nlm.nih.gov/29066327/	Helicobacter pylori	Completed	2	2	2	0	Novartis	N/A	N/A	N/A	N/A	N/A	N/A	N/A	N/A	N/A	N/A	N/A	N/A	N/A	N/A	N/A	N/A	N/A	N/A	N/A	N/A	N/A	N/A	N/A	N/A	N/A	N/A	N/A			cellular study using samples from this NCT, does evaluate indiviudal volunteers	DT	DT
1	JP	DT	NCT04086472		https://clinicaltrials.gov/ct2/show/NCT04086472	https://pubmed.ncbi.nlm.nih.gov/34775220/	Respiratory syncytial virus	Completed	5	1	0	0	Merck Sharp & Dohme LLC	80	67	70	67	70	0	0	54	54	0	ND	ND	#REF!	#REF!	54	54	N/A	N/A	Not Collected	187	187	Not Collected	Not collected	Not collected	Probably yes	Probably no	No	Low risk	Wild-type		DT	DT
1	DAK	DT	NCT02371668		https://clinicaltrials.gov/ct2/show/NCT02371668	https://pubmed.ncbi.nlm.nih.gov/33211860/	Influenza viruses	Completed	2	1	1	0	National Institutes of Health Clinical Center (CC)	104	91	91	73	73	1	1	49	91	0	0	FALSE	2	2	ND	ND	N/A	N/A	ND	10	66		Non-challenge	0	Probably yes	Probably no	No	Low risk	Wild-type		DT	DT
1	SK	DT	NCT02660489		https://clinicaltrials.gov/ct2/show/NCT02660489		Rhinovirus	Completed	2	0	0	0	Imperial College London	Not available	Not available	Not available	Not available	Not available	Not available	Not available	Not available	Not available	Not available	Not available	Not available	#REF!	#REF!	ND	ND	ND	ND	ND	#REF!	#REF!	#REF!	Not collected	Not collected	Not indicated	Not indicated	Not indicated	Some concerns	Wild-type		DT	DT
1	SK	DT	NCT02423577		https://clinicaltrials.gov/ct2/show/NCT02423577		Influenza viruses	Completed	2	0	0	0	Autoimmune Technologies, LLC	Not available	Not available	Not available	Not available	Not available	Not available	Not available	Not available	Not available	Not available	Not available	Not available	#REF!	#REF!	#REF!	#REF!	#REF!	#REF!	#REF!	#REF!	#REF!	#REF!	Not collected	Not collected	Not indicated	Not indicated	Not indicated	Some concerns	Wild-type		DT	DT
1	SK	DT	NCT02450578		https://clinicaltrials.gov/ct2/show/NCT02450578	https://pubmed.ncbi.nlm.nih.gov/28363637/	Plasmodium spp.	Completed	4	1	1	0	Medicines for Malaria Venture	22	21	21	7	7	1	1	20	20	0	55	TRUE	9	9	16	20	N/A	N/A	#REF!	61	68	#REF!	Non-challenge	0	Probably yes	Probably no	No	Low risk	Wild-type		DT	DT
1	SK	DAK	NCT02816346		https://clinicaltrials.gov/ct2/show/NCT02816346		Shigella spp.	Completed	5	0	0	0	PATH	Not available	Not available	Not available	Not available	Not available	Not available	Not available	Not available	Not available	Not available	Not available	Not available	#REF!	#REF!	ND	ND	N/A	N/A	#REF!	56	56	#REF!	Not collected	Not collected	Not indicated	Not indicated	Not indicated	Some concerns	Wild-type		DT	DT
1	JL	DT	NCT02646371	Talaat 2021	https://clinicaltrials.gov/ct2/show/NCT02646371	https://pubmed.ncbi.nlm.nih.gov/33862589/	Shigella spp.	Completed	2	1	1	0	LimmaTech Biologics AG	67	59	59	31	41	0	0	29	29	ND	16	TRUE	29	29	Unclear (41?)	Unclear (41?)	N/A	N/A	ND	28	28	0	Not collected	Not collected	Probably yes	Probably no	No	Low risk	Wild-type		DT	DT
1	JP	DT	NCT01540474		https://clinicaltrials.gov/ct2/show/NCT01540474		Plasmodium spp.	Completed	4	0	0	0	U.S. Army Medical Research and Development Command	Not collected	Not collected	Not collected	Not collected	Not collected	Not collected	Not collected	Not collected	Not collected	Not collected	Not collected	Not collected	#REF!	#REF!	ND	ND	ND	ND	Not Collected	28	225	6	Not collected	Not collected	Not indicated	Not indicated	Not indicated	Some concerns	Wild-type		DT	DT
1	JP	DT	NCT02071914		https://clinicaltrials.gov/ct2/show/NCT02071914		Influenza viruses	Completed	3	0	0	0	Celltrion	Not Collected	Not Collected	Not Collected	Not Collected	Not Collected	Not Collected	Not Collected	Not Collected	Not Collected	Not Collected	Not Collected	Not Collected	#REF!	#REF!	ND	ND	ND	ND	Not collected	36	36	Not collected	Not collected	Not collected	Not indicated	Not indicated	Not indicated	Some concerns	Wild-type		DT	DT
1	SK	DT	NCT02867059		https://clinicaltrials.gov/ct2/show/NCT02867059	https://pubmed.ncbi.nlm.nih.gov/32275867/	Plasmodium spp.	Completed	2	2	2	0	Medicines for Malaria Venture	17	15	17	15	17	0	0	15	16	0	31	TRUE	ND	ND	15	16	N/A	N/A	ND	25	ND	#REF!	Not collected	Not collected	Probably yes	Probably no	No	Low risk	Wild-type		DT	DT
2	SK	DT	NCT02867059	Woodford 2021	https://clinicaltrials.gov/ct2/show/NCT02867059	https://pubmed.ncbi.nlm.nih.gov/34038421/	Plasmodium spp.	Completed	2	2	2	0	Medicines for Malaria Venture	N/A	N/A	N/A	N/A	N/A	N/A	N/A	N/A	N/A	N/A	N/A	N/A	N/A	N/A	N/A	N/A	N/A	N/A	N/A	N/A	N/A	N/A	N/A	N/A	N/A	N/A	N/A			comprised of volunteers from multiple studies and discusses imaging data without AE data related to challenge	DT	DT
1	SK	DT	NCT03083847		https://clinicaltrials.gov/ct2/show/NCT03083847	https://pubmed.ncbi.nlm.nih.gov/34194041/	Plasmodium spp.	Completed	10	4	1	0	National Institutes of Health Clinical Center (CC)	56	41	41	35	35	2	2	31	52	0	ND	FALSE	27	27	31	31	N/A	N/A	#REF!	212	214	#REF!	1 probably related to PfSPZ + chloroquine challenge, 1 probably not	0	Probably yes	Probably no	No	Low risk	Wild-type		DT	DT
2	SK	DT	NCT03083847	Bijker 2015	https://clinicaltrials.gov/ct2/show/NCT03083847		Plasmodium spp.	Completed	10	4	1	0	National Institutes of Health Clinical Center (CC)	N/A	N/A	N/A	N/A	N/A	N/A	N/A	N/A	N/A	N/A	N/A	N/A	N/A	N/A	N/A	N/A	N/A	N/A	N/A	N/A	N/A	N/A	N/A	N/A	N/A	N/A	N/A			study published before CT record was first posted	DT	DT
3	SK	DT	NCT03083847	Mordmuller 2015	https://clinicaltrials.gov/ct2/show/NCT03083847		Plasmodium spp.	Completed	10	4	1	0	National Institutes of Health Clinical Center (CC)	N/A	N/A	N/A	N/A	N/A	N/A	N/A	N/A	N/A	N/A	N/A	N/A	N/A	N/A	N/A	N/A	N/A	N/A	N/A	N/A	N/A	N/A	N/A	N/A	N/A	N/A	N/A			study published before CT record was first posted	DT	DT
4	SK	DT	NCT03083847	Roestenberg 2009	https://clinicaltrials.gov/ct2/show/NCT03083847		Plasmodium spp.	Completed	10	4	1	0	National Institutes of Health Clinical Center (CC)	N/A	N/A	N/A	N/A	N/A	N/A	N/A	N/A	N/A	N/A	N/A	N/A	N/A	N/A	N/A	N/A	N/A	N/A	N/A	N/A	N/A	N/A	N/A	N/A	N/A	N/A	N/A			study published before CT record was first posted	DT	DT
1	SK	DT	NCT02796001		https://clinicaltrials.gov/ct2/show/NCT02796001	https://pubmed.ncbi.nlm.nih.gov/34350827/	Rhinovirus	Completed	3	1	1	0	University of Virginia	ND	ND	ND	ND	ND	ND	ND	ND	ND	ND	ND	FALSE	ND	ND	ND	ND	ND	ND	at each study visit	105	105	#REF!	Not collected	Not collected	Not indicated	Not indicated	Not indicated	Some concerns	Wild-type		DT	DT
1	SK	DT	NCT02280044		https://clinicaltrials.gov/ct2/show/NCT02280044	https://pubmed.ncbi.nlm.nih.gov/29145631/	Campylobacter jejuni	Completed	2	13	1	0	Johns Hopkins Bloomberg School of Public Health	30	28	28	24	24	0	0	20	28	0	5	TRUE	ND	ND	20	28	N/A	N/A	daily during inpatient period, as outpatients 14, 21, 28, 35, 56, and 84 days after challenge and contacted by telephone 6 months after challenge	84	184	#REF!	Not collected	Not collected	Probably yes	Probably yes	No	High risk	Wild-type		DT	DT
2	SK	DT	NCT02280044	Kirkpatrick 2013	https://clinicaltrials.gov/ct2/show/NCT02280044		Campylobacter jejuni	Completed	2	13	1	0	Johns Hopkins Bloomberg School of Public Health																														study published before CT record was first posted	DT	DT
3	SK	DT	NCT02280044	Riddle 2012	https://clinicaltrials.gov/ct2/show/NCT02280044		Campylobacter jejuni	Completed	2	13	1	0	Johns Hopkins Bloomberg School of Public Health																														study published before CT record was first posted	DT	DT
4	SK	DT	NCT02280044	Tribble 2010	https://clinicaltrials.gov/ct2/show/NCT02280044		Campylobacter jejuni	Completed	2	13	1	0	Johns Hopkins Bloomberg School of Public Health																														study published before CT record was first posted	DT	DT
5	SK	DT	NCT02280044	Tribble 2009	https://clinicaltrials.gov/ct2/show/NCT02280044		Campylobacter jejuni	Completed	2	13	1	0	Johns Hopkins Bloomberg School of Public Health																														study published before CT record was first posted	DT	DT
6	SK	DT	NCT02280044	Poly 2008	https://clinicaltrials.gov/ct2/show/NCT02280044		Campylobacter jejuni	Completed	2	13	1	0	Johns Hopkins Bloomberg School of Public Health																														study published before CT record was first posted	DT	DT
7	SK	DT	NCT02280044	Flores 2011	https://clinicaltrials.gov/ct2/show/NCT02280044		Campylobacter jejuni	Completed	2	13	1	0	Johns Hopkins Bloomberg School of Public Health																														study published before CT record was first posted	DT	DT
8	SK	DT	NCT02280044	Martinez-Sandoval 2010	https://clinicaltrials.gov/ct2/show/NCT02280044		Campylobacter jejuni	Completed	2	13	1	0	Johns Hopkins Bloomberg School of Public Health																														study published before CT record was first posted	DT	DT
9	SK	DT	NCT02280044	Steffen 2003	https://clinicaltrials.gov/ct2/show/NCT02280044		Campylobacter jejuni	Completed	2	13	1	0	Johns Hopkins Bloomberg School of Public Health																														study published before CT record was first posted	DT	DT
10	SK	DT	NCT02280044	Infante 2004	https://clinicaltrials.gov/ct2/show/NCT02280044		Campylobacter jejuni	Completed	2	13	1	0	Johns Hopkins Bloomberg School of Public Health																														study published before CT record was first posted	DT	DT
11	SK	DT	NCT02280044	Armstrong 2010	https://clinicaltrials.gov/ct2/show/NCT02280044		Campylobacter jejuni	Completed	2	13	1	0	Johns Hopkins Bloomberg School of Public Health																														study published before CT record was first posted	DT	DT
12	SK	DT	NCT02280044	Dupont 2007	https://clinicaltrials.gov/ct2/show/NCT02280044		Campylobacter jejuni	Completed	2	13	1	0	Johns Hopkins Bloomberg School of Public Health																														study published before CT record was first posted	DT	DT
13	SK	DT	NCT02280044	Dupont 2001	https://clinicaltrials.gov/ct2/show/NCT02280044		Campylobacter jejuni	Completed	2	13	1	0	Johns Hopkins Bloomberg School of Public Health																														study published before CT record was first posted	DT	DT
1	SK	DT	NCT02431637		https://clinicaltrials.gov/ct2/show/NCT02431637	https://pubmed.ncbi.nlm.nih.gov/29389671/	Plasmodium spp.	Completed	1	1	1	0	Medicines for Malaria Venture	6	6	6	6	6	0	0	6	6	0	15	TRUE	ND (probably 0)	ND (probably 0)	6	6	N/A	N/A		34	36	6	Not collected	Not collected	Probably yes	Probably no	No	Low risk	Wild-type		DT	DT
1	DAK	DT	NCT03162614		https://clinicaltrials.gov/ct2/show/NCT03162614	https://pubmed.ncbi.nlm.nih.gov/32687161/	Plasmodium spp.	Completed	6	1	1	0	GlaxoSmithKline	154	126	126	68	68	0	0	78	130	0	64	TRUE	78	130	0	0	N/A	N/A	Every other day	28	28	Not collected	N/A	0	Probably yes	Probably no	Probably no	Low risk	Wild-type		DT	DT
1	SK	DAK	NCT02773446	Porter 2016	https://clinicaltrials.gov/ct2/show/NCT02773446	https://pubmed.ncbi.nlm.nih.gov/26938983/	Escherichia coli	Completed	6	9	0	0	Johns Hopkins Bloomberg School of Public Health	Not available	Not available	Not available	Not available	Not available	Not available	Not available	Not available	Not available	Not available	Not available	Not available	ND	#REF!	ND	ND	ND	ND	ND	181	184	38-47	not specified	0	Not indicated	Not indicated	Not indicated	Some concerns	Wild-type		DT	DT
2	SK	DAK	NCT02773446	Chakraborty 2016	https://clinicaltrials.gov/ct2/show/NCT02773446	https://pubmed.ncbi.nlm.nih.gov/26581889/	Escherichia coli	Completed	6	9	0	0	Johns Hopkins Bloomberg School of Public Health	N/A	N/A	N/A	N/A	N/A	N/A	N/A	N/A	N/A	N/A	N/A	N/A	N/A	N/A	N/A	N/A	N/A	N/A	N/A	N/A	N/A	N/A	N/A	N/A	N/A	N/A	N/A			unclear if study describes this NCT and does not discuss AEs	DT	DT
3	SK	DAK	NCT02773446	Harro 2011	https://clinicaltrials.gov/ct2/show/NCT02773446		Escherichia coli	Completed	6	9	0	0	Johns Hopkins Bloomberg School of Public Health																														study published before CT record was first posted	DT	DT
4	SK	DAK	NCT02773446	Isidean 2011	https://clinicaltrials.gov/ct2/show/NCT02773446		Escherichia coli	Completed	6	9	0	0	Johns Hopkins Bloomberg School of Public Health																														study published before CT record was first posted	DT	DT
5	SK	DAK	NCT02773446	Ahmed 2013	https://clinicaltrials.gov/ct2/show/NCT02773446		Escherichia coli	Completed	6	9	0	0	Johns Hopkins Bloomberg School of Public Health																														study published before CT record was first posted	DT	DT
6	SK	DAK	NCT02773446	McKenzie 2011	https://clinicaltrials.gov/ct2/show/NCT02773446		Escherichia coli	Completed	6	9	0	0	Johns Hopkins Bloomberg School of Public Health																														study published before CT record was first posted	DT	DT
7	SK	DAK	NCT02773446	Porter 2011	https://clinicaltrials.gov/ct2/show/NCT02773446		Escherichia coli	Completed	6	9	0	0	Johns Hopkins Bloomberg School of Public Health																														study published before CT record was first posted	DT	DT
8	SK	DAK	NCT02773446	Lamberti 2014	https://clinicaltrials.gov/ct2/show/NCT02773446		Escherichia coli	Completed	6	9	0	0	Johns Hopkins Bloomberg School of Public Health																														study published before CT record was first posted	DT	DT
9	SK	DAK	NCT02773446	Lanata 2013	https://clinicaltrials.gov/ct2/show/NCT02773446		Escherichia coli	Completed	6	9	0	0	Johns Hopkins Bloomberg School of Public Health																														study published before CT record was first posted	DT	DT
1	SK	JL	NCT03040687	Porter 2016	https://clinicaltrials.gov/ct2/show/NCT03040687		Escherichia coli	Completed	3	3	0	0	Johns Hopkins Bloomberg School of Public Health	N/A	N/A	N/A	N/A	N/A	N/A	N/A	N/A	N/A	N/A	N/A	N/A	N/A	N/A	N/A	N/A	N/A	N/A	N/A	N/A	N/A	N/A	`	N/A	N/A	N/A	N/A			study published before CT record was first posted	DT	DT
2	SK	JL	NCT03040687	McKenzie 2011	https://clinicaltrials.gov/ct2/show/NCT03040687		Escherichia coli	Completed	3	3	0	0	Johns Hopkins Bloomberg School of Public Health	N/A	N/A	N/A	N/A	N/A	N/A	N/A	N/A	N/A	N/A	N/A	N/A	N/A	N/A	N/A	N/A	N/A	N/A	N/A	N/A	N/A	N/A	N/A	N/A	N/A	N/A	N/A			study published before CT record was first posted	DT	DT
3	SK	JL	NCT03040687	Freedman 1998	https://clinicaltrials.gov/ct2/show/NCT03040687		Escherichia coli	Completed	3	3	0	0	Johns Hopkins Bloomberg School of Public Health	N/A	N/A	N/A	N/A	N/A	N/A	N/A	N/A	N/A	N/A	N/A	N/A	N/A	N/A	N/A	N/A	N/A	N/A	N/A	N/A	N/A	N/A	N/A	N/A	N/A	N/A	N/A			study published before CT record was first posted	DT	DT
1	SK	JP	NCT03220048		https://clinicaltrials.gov/ct2/show/NCT03220048	https://pubmed.ncbi.nlm.nih.gov/29567461/	Influenza viruses	Completed	3	1	1	0	Hvivo	55	52	52	41	41	0	0	38	38	0	8	TRUE	0	0	38	38	N/A	N/A	subjects were observed specifically for potential allergic reactions within 30 min, and for the following 24 h; subjects were then monitored throughout the quarantine period. Subjects completed a modified Jackson questionnaire which assessed 10 symptoms on a 4 point scale, 3 times daily for 8 days. Daily nasal discharge was collected and regular nose and throat lavage samples were taken. Patients…	28	28	#REF!	Not collected	Not collected	Probably yes	Probably no	No	Low risk	Wild-type		DT	DT
1	SK	JP	NCT03388645	DeVincenzo 2014	https://clinicaltrials.gov/ct2/show/NCT03388645		Respiratory syncytial virus	Completed	2	3	0	0	National Institutes of Health Clinical Center (CC)	N/A	N/A	N/A	N/A	N/A	N/A	N/A	N/A	N/A	N/A	N/A	N/A	N/A	N/A	N/A	N/A	N/A	N/A	N/A	N/A	N/A	N/A	N/A	N/A	N/A	N/A	N/A			study published before CT record was first posted	DT	DT
2	SK	JP	NCT03388645	Hall 2001	https://clinicaltrials.gov/ct2/show/NCT03388645		Respiratory syncytial virus	Completed	2	3	0	0	National Institutes of Health Clinical Center (CC)	N/A	N/A	N/A	N/A	N/A	N/A	N/A	N/A	N/A	N/A	N/A	N/A	N/A	N/A	N/A	N/A	N/A	N/A	N/A	N/A	N/A	N/A	N/A	N/A	N/A	N/A	N/A			study published before CT record was first posted	DT	DT
3	SK	JP	NCT03388645	Lee 2004	https://clinicaltrials.gov/ct2/show/NCT03388645		Respiratory syncytial virus	Completed	2	3	0	0	National Institutes of Health Clinical Center (CC)	N/A	N/A	N/A	N/A	N/A	N/A	N/A	N/A	N/A	N/A	N/A	N/A	N/A	N/A	N/A	N/A	N/A	N/A	N/A	N/A	N/A	N/A	N/A	N/A	N/A	N/A	N/A			study published before CT record was first posted	DT	DT
1	SK	JP	NCT03569033		https://clinicaltrials.gov/ct2/show/NCT03569033	https://pubmed.ncbi.nlm.nih.gov/35969360/	Rhinovirus	Terminated	2	1	1	0	Merck Sharp & Dohme LLC	46	46	46	42	42	0	0	45	45	0	5	FALSE	ND	ND	45	45	N/A	N/A	#REF!	ND	21	41	Not collected	Not collected	Probably yes	Probably no	Probably yes	High risk	Wild-type		DT	DT
1	SK	JP	NCT04044352	Ortiz 2023	https://clinicaltrials.gov/ct2/show/NCT04044352	https://pubmed.ncbi.nlm.nih.gov/36702771/	Influenza viruses	Completed	1	0	0	1	National Institute of Allergy and Infectious Diseases (NIAID)	188	76	76	62	62	0	0	46	46	0	0	TRUE			46	46			Daily	15	98	41			Probably yes	Probably no	Probably no	Low risk	Wild-type		not included in data by arm	DT
1	SK	DT	NCT00359073		https://clinicaltrials.gov/ct2/show/NCT00359073	https://pubmed.ncbi.nlm.nih.gov/21354028/	Rhinovirus	Completed	2	1	1	0	University of Wisconsin, Madison	20	20	20	19	20	0	0	ND	ND	ND	ND	FALSE	ND	ND	ND	ND	N/A	N/A	ND	365	365	ND	Not collected	Not collected	Probably yes	Not indicated	Not indicated	Some concerns	Wild-type		DT	DT
1	DT	JP	NCT02918006	Liebowitz 2020	https://clinicaltrials.gov/ct2/show/NCT02918006	https://pubmed.ncbi.nlm.nih.gov/31978354/	Influenza viruses	Completed	3	1	1	0	Vaxart	374	143	143	51	51	0	0	61	61	0	14	TRUE													Yes	Probably no	No	Low risk	Wild-type		DT	DT
2	DT	JP	NCT02918006	McIlwain 2021	https://clinicaltrials.gov/ct2/show/NCT02918006	https://pubmed.ncbi.nlm.nih.gov/33632249/	Influenza viruses	Completed	3	1	1	0	Vaxart	N/A	N/A	N/A	N/A	N/A	N/A	N/A	N/A	N/A	N/A	N/A	N/A	N/A	N/A	N/A	N/A	N/A	N/A	N/A	N/A	N/A	N/A	N/A	N/A	N/A	N/A	N/A	N/A	N/A	analyzed immunological data from Leibowitz 2020, no AE or volunteer data available
1	SK	DAK	NCT02816346	Frenck 2020	https://clinicaltrials.gov/ct2/show/NCT02816346		Shigella spp.	Completed	5	1	1	0	PATH	56	56	56	46	46	ND	ND	41	56	ND	13	TRUE	ND	ND	ND	ND	ND	ND		56	56				Probably yes	Yes	Probably no	High risk	Wild-type			DT

## Sheet: Data by Arm
id	nct_id	group_type	title	Arm involves challenge?	CT Record - enrollment	CT Record - # participants challenge group (min)	CT Record - # participants challenge group (max)	CT Record - # in challenge group infected with pathogen (min)	CT Record - # in challenge group infected with pathogen (max)	CT Record - # with >=1 serious adverse event	CT Record - total # participants with adverse events (min)	CT Record - total # participants with adverse events (max)	CT Record - # participants with adverse events prior to challenge (min)	CT Record - # participants with adverse events prior to challenge (max)	CT Record - # participants with adverse events after challenge (min)	CT Record - # participants with adverse events after challenge (max)	CT Record - # participants with adverse events after rechallenge (min)	CT Record - # participants with adverse events after rechallenge (max)	CT Record - all-cause mortality	Publication - enrollment	Publication - # participants challenge group (min)	Publication - # participants challenge group (max)	Publication - # participants in challenge group infected with pathogen (min)	Publication - # participants in challenge group infected with pathogen (max)	Publication - # participants with >=1 serious adverse event (min)	Publication - # participants with >=1 serious adverse event (max)	Publication - total # participants with adverse events (min)	Publication - total # participants with adverse events (max)	Publication - # participants with adverse events prior to challenge (min)	Publication - # participants with adverse events prior to challenge (max)	Publication - # participants with adverse events after challenge (min)	Publication - # participants with adverse events after challenge (max)	Publication- # participants with adverse events after rechallenge (min)	Publication - # participants with adverse events after rechallenge (max)	Publication - all-cause mortality	Notes	validated with data by publication?	validated with data by registry?
1	NCT01895855		PXVX0200	TRUE	95	68	68	6	6	0	17	17	ND	ND	ND	ND	N/A	N/A	0	95	68	68	6	6	0	0	17	17	ND	ND	ND	ND	N/A	N/A	ND	SAE data unclear, >=1	DT	DT
2	NCT01895855		Placebo	TRUE	102	66	66	39	39	2	17	17	ND	ND	ND	ND	N/A	N/A	0	102	66	66	39	39	1	1	17	17	ND	ND	ND	ND	N/A	N/A	ND	SAE data unclear, >=1	DT	DT
1	NCT03691623		Part 1: EDP-938 600 mg	TRUE	39	39	39	25	25	0	20	20	ND	ND	20	20	N/A	N/A	0	39	39	39	25	25	0	0	20	20	ND	ND	20	20	N/A	N/A	0		DT	DT
2	NCT03691623		Part 1: EDP-938 500 mg Then 300 mg	TRUE	38	38	38	31	31	0	21	21	ND	ND	21	21	N/A	N/A	0	38	38	38	31	31	0	0	21	21	ND	ND	21	21	N/A	N/A	0		DT	DT
3	NCT03691623		Part 1: Placebo	TRUE	38	38	38	30	30	0	21	21	ND	ND	21	21	N/A	N/A	0	38	38	38	30	30	0	0	21	21	ND	ND	21	21	N/A	N/A	0		DT	DT
4	NCT03691623		Part 2: EDP-938 600 mg Then 300 mg	TRUE	21	21	21	15	15	0	8	8	ND	ND	8	8	N/A	N/A	0	21	21	21	15	15	0	0	8	8	ND	ND	8	8	N/A	N/A	0		DT	DT
5	NCT03691623		Part 2: EDP-938 400 mg Then 200 mg	TRUE	21	21	21	11	11	0	10	10	ND	ND	10	10	N/A	N/A	0	21	21	21	11	11	0	0	10	10	ND	ND	10	10	N/A	N/A	0		DT	DT
6	NCT03691623		Part 2: Placebo	TRUE	21	21	21	12	12	0	11	11	ND	ND	11	11	N/A	N/A	0	21	21	21	12	12	0	0	11	11	ND	ND	11	11	N/A	N/A	0		DT	DT
1	NCT04150250		iOWH032	TRUE	23	23	23	20	20	0	18	18	ND	ND	18	18	N/A	N/A	0	23	23	23	20	20	0	0	18	18	ND	ND	18	18	N/A	N/A	0		DT	DT
2	NCT04150250		Placebo	TRUE	24	24	24	23	23	1	21	21	ND	ND	21	21	N/A	N/A	0	24	24	24	23	23	1	1	21	21	ND	ND	21	21	N/A	N/A	0		DT	DT
1	NCT01646138		10^3 TCID 50	TRUE	5	5	5	0	0	0	1	1							ND	5	5	5	0	0	ND	ND	ND	ND	ND	ND	ND	ND	ND	ND	ND		DT	DT
2	NCT01646138		10^4 TCID 50	TRUE	4	4	4	0	0	0	1	1							ND	4	4	4	0	0	ND	ND	ND	ND	ND	ND	ND	ND	ND	ND	ND		DT	DT
3	NCT01646138		10^5 TCID 50	TRUE	5	5	5	1	1	0	0	0							ND	5	5	5	1	1	ND	ND	ND	ND	ND	ND	ND	ND	ND	ND	ND		DT	DT
4	NCT01646138		10^6 TCID 50	TRUE	20	19	19	9	9	0	8	8							ND	19	19	19	9	9	ND	ND	ND	ND	ND	ND	ND	ND	ND	ND	ND		DT	DT
5	NCT01646138		10^7 TCID 50	TRUE	15	15	15	9	9	0	7	7							ND	13	13	13	10	10	ND	ND	ND	ND	ND	ND	ND	ND	ND	ND	ND		DT	DT
1	NCT01739231		ACE527 Alone	TRUE	24	13	13	7	7	1	18	24	18	18	8	8	N/A	N/A	0	24	13	13	7	7	ND	ND	6	6	6	24	ND	ND	N/A	N/A	ND		DT	DT
2	NCT01739231		ACE527 Plus dmLT	TRUE	24	13	13	3	3	0	14	23	14	14	9	9	N/A	N/A	0	24	13	13	3	3	ND	ND	11	11	11	24	ND	ND	N/A	N/A	ND		DT	DT
3	NCT01739231		Control: Part A and B	TRUE	12	10	10			0	7	7	7	7	Unclear	Unclear	N/A	N/A	0	12	10	10	7	7	ND	ND	2	2	2	12	ND	ND	N/A	N/A	ND		DT	DT
4	NCT01739231		Control: Part B Only	TRUE	21	21	21	21	21	0	19	19	ND	ND	19	19	N/A	N/A	0	21	21	21	14	14	ND	ND	ND	ND	ND	ND	ND	ND	N/A	N/A	ND		DT	DT
1	NCT01866306		Healthy 10 TCID50 (Part 1)	TRUE	6	6	6	ND	ND	0	2	2							ND	NA	NA	NA	NA	NA	NA	NA	NA	NA	NA	NA	NA	NA	NA	NA	NA		DT	DT
2	NCT01866306		Healthy 100 TCID50 (Part 1)	TRUE	6	6	6	ND	ND	0	3	3							ND	NA	NA	NA	NA	NA	NA	NA	NA	NA	NA	NA	NA	NA	NA	NA	NA		DT	DT
3	NCT01866306		Healthy 1000 TCID50 (Part 1)	TRUE	6	6	6	ND	ND	0	4	4							ND	NA	NA	NA	NA	NA	NA	NA	NA	NA	NA	NA	NA	NA	NA	NA	NA		DT	DT
4	NCT01866306		Asthmatic Non-LABA 10 TCID50 (Part 1)	TRUE	6	6	6	ND	ND	0	0	0							ND	NA	NA	NA	NA	NA	NA	NA	NA	NA	NA	NA	NA	NA	NA	NA	NA		DT	DT
5	NCT01866306		Asthmatic Non-LABA 100 TCID50 (Part 1)	TRUE	6	6	6	ND	ND	0	2	2							ND	NA	NA	NA	NA	NA	NA	NA	NA	NA	NA	NA	NA	NA	NA	NA	NA		DT	DT
6	NCT01866306		Asthmatic LABA 100 TCID50 (Part 1)	TRUE	6	6	6	ND	ND	1	5	5							ND	NA	NA	NA	NA	NA	NA	NA	NA	NA	NA	NA	NA	NA	NA	NA	NA		DT	DT
7	NCT01866306		Asthmatic Non-LABA 100 TCID50 (Part 2)	TRUE	23	23	23	ND	ND	0	8	8							ND	NA	NA	NA	NA	NA	NA	NA	NA	NA	NA	NA	NA	NA	NA	NA	NA		DT	DT
1	NCT02388997		Mild Asthmatics Treated With Omalizumab	TRUE	15	12	15	Unclear	Unclear	0	5	5							0	NA	NA	NA	NA	NA	NA	NA	NA	NA	NA	NA	NA	NA	NA	NA	NA		DT	DT
2	NCT02388997		Mild Asthmatics Treated With Placebo Medication	TRUE	16	10	16	Unclear	Unclear	0	4	4							0	NA	NA	NA	NA	NA	NA	NA	NA	NA	NA	NA	NA	NA	NA	NA	NA		DT	DT
1	NCT02431650		Primaquine 15mg	TRUE	5	5	5	Unclear	Unclear	0	4	4	ND	ND	4	4	N/A	N/A	0	5	5	5	5	5	0	0	5	5	ND	ND	5	5	N/A	N/A	0		DT	DT
2	NCT02431650		OZ439 500mg	TRUE	6	6	6	Unclear	Unclear	0	2	2	ND	ND	2	2	N/A	N/A	0	6	6	6	6	6	0	0	6	6	ND	ND	6	6	N/A	N/A	0		DT	DT
1	NCT02453581		OZ439 100mg	TRUE	8	8	8	Unclear	Unclear	0	1	1							ND	NA	NA	NA	NA	NA	NA	NA	NA	NA	NA	NA	NA	NA	NA	NA	NA		DT	DT
2	NCT02453581		OZ439 200mg	TRUE	8	8	8	Unclear	Unclear	0	3	3							ND	NA	NA	NA	NA	NA	NA	NA	NA	NA	NA	NA	NA	NA	NA	NA	NA		DT	DT
3	NCT02453581		OZ439 500mg	TRUE	8	8	8	Unclear	Unclear	0	1	1							ND	NA	NA	NA	NA	NA	NA	NA	NA	NA	NA	NA	NA	NA	NA	NA	NA		DT	DT
1	NCT02525055		Infectious Titre 1	TRUE	6	6	6	Unclear	Unclear	0	1	1							0	6	6	6	0	0	0	0	AE data is available but not divided by arm	AE data is available but not divided by arm	ND	ND	ND	ND	ND	ND	0		DT	DT
2	NCT02525055		Infectious Titre 2	TRUE	6	6	6	Unclear	Unclear	0	2	2							0	6	6	6	4	4	0	0	AE data is available but not divided by arm	AE data is available but not divided by arm	ND	ND	ND	ND	ND	ND	0		DT	DT
3	NCT02525055		Infectious Titre 3	TRUE	6	6	6	Unclear	Unclear	0	3	3							0	6	6	6	4	4	0	0	AE data is available but not divided by arm	AE data is available but not divided by arm	ND	ND	ND	ND	ND	ND	0		DT	DT
4	NCT02525055		Infectious Titre 4	TRUE	6	6	6	Unclear	Unclear	0	2	2							0	6	6	6	5	5	0	0	AE data is available but not divided by arm	AE data is available but not divided by arm	ND	ND	ND	ND	ND	ND	0		DT	DT
5	NCT02525055		Infectious Titre 5 (18 to 45 Years Old)	TRUE	6	6	6	Unclear	Unclear	0	2	2							0	ND	ND	ND	ND	ND	ND	ND	ND	ND	ND	ND	ND	ND	ND	ND	ND		DT	DT
6	NCT02525055		Infectious Titre 5 (46 to 64 Years Old)	TRUE	16	16	16	Unclear	Unclear	0	10	10							0	ND	ND	ND	ND	ND	ND	ND	ND	ND	ND	ND	ND	ND	ND	ND	ND		DT	DT
1	NCT02573857		DSM265 P. Falciparum	TRUE	8	8	8	7	7	0	8	8							0	8	8	8	7	7	0	0	4	4	ND	ND	ND	ND	ND	ND	0		DT	DT
2	NCT02573857		OZ439 P. vivax	TRUE	8	8	8	8	8	0	8	8							0	8	8	8	8	8	0	0	8	8	ND	ND	ND	ND	ND	ND	0		DT	DT
3	NCT02573857		DSM265 P. vivax	TRUE	0																															Cohort was planned, but not enrolled		DT
1	NCT03334695		Ad26.RSV.preF (1*10^11 vp)	TRUE	Enrollment given but not divided by arm	27	27	9	9	1	16	20	4	4	16	16	N/A	N/A	0	31	27	27	11	11	1	1	31	31	31	31	20	20	N/A	N/A	ND		DT	DT
2	NCT03334695		Placebo	TRUE	Enrollment given but not divided by arm	26	26	16	16	0	16	25	9	9	16	16	N/A	N/A	0	32	26	26	17	17	0	0	18	32	16	31	18	18	N/A	N/A	ND		DT	DT
1	NCT03338556		Cohort A - PrEP-001	TRUE	25	23	25	10	10	0	19	19	ND	ND	ND	ND	N/A	N/A	ND	NA	NA	NA	NA	NA	NA	NA	NA	NA	NA	NA	NA	NA	NA	NA	NA		DT	DT
2	NCT03338556		Cohort A - Placebo	TRUE	27	23	27	13	13	0	16	16	ND	ND	ND	ND	N/A	N/A	ND	NA	NA	NA	NA	NA	NA	NA	NA	NA	NA	NA	NA	NA	NA	NA	NA		DT	DT
3	NCT03338556		Cohort B- PrEP-001	TRUE	24	22	24	13	13	0	18	18	ND	ND	ND	ND	N/A	N/A	ND	NA	NA	NA	NA	NA	NA	NA	NA	NA	NA	NA	NA	NA	NA	NA	NA		DT	DT
4	NCT03338556		Cohort B - Placebo	TRUE	26	24	26	12	12	0	11	11	ND	ND	ND	ND	N/A	N/A	ND	NA	NA	NA	NA	NA	NA	NA	NA	NA	NA	NA	NA	NA	NA	NA	NA		DT	DT
1	NCT03527173		S. Sonnei Group	TRUE	36	32	36	15	15	0	34	34	ND	ND	ND	ND	N/A	N/A	0	36	33	33	31	31	0	0	ND	ND	ND	ND	ND	ND	ND	ND	ND		DT	DT
2	NCT03527173		Placebo Group	TRUE	35	28	35	12	12	1	33	33	ND	ND	ND	ND	N/A	N/A	0	35	29	29	28	28	1	1	ND	ND	ND	ND	ND	ND	ND	ND	ND		DT	DT
1	NCT03824236		P-Fx Group	TRUE	25	25	25	12	12	2	21	21	ND	ND	ND	ND	Review	Review	0	26	25	25	12	12	2	2	17	22	17	22	ND	ND	ND	ND	0	Study describes rechallenge; AEs technically reported for different phases, but it would be difficult to parse them out (and overall AEs are clear)	DT	DT
2	NCT03824236		NP-Fx Group	TRUE	24	24	24	11	11	0	22	22	ND	ND	ND	ND	Review	Review	0	24	24	24	11	11	0	0	14	15	14	15	ND	ND	ND	ND	0	Study describes rechallenge; AEs technically reported for different phases, but it would be difficult to parse them out (and overall AEs are clear)	DT	DT
3	NCT03824236		Infectivity Control Group	TRUE	12	11	12	11	11	0	12	12	ND	ND	ND	ND	Review	Review	0	12	11	11	11	11	0	0	0	0	0	0	ND	ND	ND	ND	0	Study describes rechallenge; AEs technically reported for different phases, but it would be difficult to parse them out (and overall AEs are clear)	DT	DT
1	NCT04870138		Mutant FA7527 - LptA	TRUE	5	5	5	4	4	0	4	4	ND	ND	ND	ND	ND	ND	0	NA	NA	NA	NA	NA	NA	NA	NA	NA	NA	NA	NA	NA	NA	NA	NA		DT	DT
2	NCT04870138		Wild-type FA1090 A25	TRUE	5	5	5	5	5	0	5	5	ND	ND	ND	ND	ND	ND	0	NA	NA	NA	NA	NA	NA	NA	NA	NA	NA	NA	NA	NA	NA	NA	NA		DT	DT
3	NCT04870138		Mixed FA7527/FA1090 A25	TRUE	6	6	6	5	5	0	6	6	ND	ND	ND	ND	ND	ND	0	NA	NA	NA	NA	NA	NA	NA	NA	NA	NA	NA	NA	NA	NA	NA	NA		DT	DT
1	NCT02927145		Group 1-Phase Ia	FALSE	12	N/A	N/A	N/A	N/A	0	9	9	9	9	ND	ND	N/A	N/A	0	12	N/A	N/A	N/A	N/A	0	0	9	9	9	9	N/A	N/A	N/A	N/A	ND		DT	DT
2	NCT02927145		Group 2- Phase Ia	FALSE	12	N/A	N/A	N/A	N/A	0	11	11	11	11	ND	ND	N/A	N/A	0	12	N/A	N/A	N/A	N/A	0	0	11	11	11	11	N/A	N/A	N/A	N/A	ND		DT	DT
3	NCT02927145		Group 3-Phase Ia	FALSE	12	N/A	N/A	N/A	N/A	1	9	9	9	9	ND	ND	N/A	N/A	0	12	N/A	N/A	N/A	N/A	1	1	9	9	9	9	N/A	N/A	N/A	N/A	ND		DT	DT
4	NCT02927145		Group 4-Phase Ia	FALSE	14	N/A	N/A	N/A	N/A	0	10	10	10	10	ND	ND	N/A	N/A	0	14	N/A	N/A	N/A	N/A	0	0	10	10	10	10	N/A	N/A	N/A	N/A	ND		DT	DT
5	NCT02927145		Group 5-Phase IIa	TRUE	17	14	17	ND	ND	1	14	14	14	14	ND	ND	N/A	N/A	0	17	14	14	14	14	0	0	14	14	14	14	ND	ND	N/A	N/A	ND		DT	DT
6	NCT02927145		Group 6-Phase IIa	TRUE	15	14	15	ND	ND	0	0	0	0	0	ND	ND	N/A	N/A	0	15	15	15	15	15	0	0	ND	ND	ND	ND	ND	ND	ND	ND	ND		DT	DT
7	NCT02927145		Group 7-Phase IIa	TRUE	9	8	9	ND	ND	1	3	3	3	3	ND	ND	ND	ND	0	9	9	9	9	9	1	1	3	3	3	3	ND	ND	ND	ND	ND	Rechallenge of participants in group 5; SAE was pregnancy, not called SAE in publication but reported as reason for participant withdrawal	DT	DT
8	NCT02927145		Group 8 -Phase IIa	TRUE	8	8	8	ND	ND	0	0	0	0	0	ND	ND	ND	ND	0	8	8	8	8	8	0	0	ND	ND	ND	ND	ND	ND	ND	ND	ND	Rechallenge of participants in group 6	DT	DT
9	NCT02927145		Group 9 -Phase IIa	TRUE	6	4	6	ND	ND	0	0	0	0	0	ND	ND	N/A	N/A	0	6	6	6	6	6	0	0	ND	ND	ND	ND	ND	ND	ND	ND	ND		DT	DT
1	NCT01157897		Cohort 1: 15 μg VMP001	TRUE	Enrollment given but not divided by arm	8	10	ND	ND	1	9	9	ND	ND	ND	ND	N/A	N/A	0	10	9	9	9	9	1	1	AE data is available but not divided by arm	AE data is available but not divided by arm	ND	ND	ND	ND	N/A	N/A	ND	SAE reported in Bennett 2016	DT	DT
2	NCT01157897		Cohort 2: 30 μg VMP001	TRUE	Enrollment given but not divided by arm	8	10	ND	ND	0	8	8	ND	ND	ND	ND	N/A	N/A	0	10	8	8	8	8	0	0	AE data is available but not divided by arm	AE data is available but not divided by arm	ND	ND	ND	ND	N/A	N/A	ND		DT	DT
3	NCT01157897		Cohort 3: 60 μg VMP001	TRUE	Enrollment given but not divided by arm	10	10	ND	ND	0	10	10	ND	ND	ND	ND	N/A	N/A	0	10	10	10	10	10	0	0	AE data is available but not divided by arm	AE data is available but not divided by arm	ND	ND	ND	ND	N/A	N/A	ND		DT	DT
4	NCT01157897		Control	TRUE	Enrollment given but not divided by arm	5	6	ND	ND	1	6	6	ND	ND	ND	ND	N/A	N/A	0	6	6	6	6	6	0	0	AE data is available but not divided by arm	AE data is available but not divided by arm	ND	ND	ND	ND	N/A	N/A	ND		DT	DT
1	NCT01465048		PfSPZ Challenge 2,500 ID	TRUE	6	6	6	5	5	0	2	2	ND	ND	2	2	N/A	N/A	ND	6	6	6	5	5	0	0	5	6	ND	ND	5	6	N/A	N/A	ND		DT	DT
2	NCT01465048		PfSPZ Challenge 2,500 IM	TRUE	6	6	6	3	3	0	2	2	ND	ND	2	2	N/A	N/A	ND	6	6	6	3	3	0	0	3	5	ND	ND	3	5	N/A	N/A	ND		DT	DT
3	NCT01465048		PfSPZ Challenge 25,000 IM	TRUE	6	6	6	6	6	0	3	3	ND	ND	3	3	N/A	N/A	ND	6	6	6	6	6	0	0	5	6	ND	ND	5	6	N/A	N/A	ND		DT	DT
1	NCT01475305		placebo + RSV challenge	TRUE	4	4	4	2	2	1	4	4	ND	ND	ND	ND	N/A	N/A	0	ND	ND	ND	ND	ND	ND	ND	ND	ND	ND	ND	ND	ND	ND	ND	ND		DT	DT
2	NCT01475305		MEDI-557 treatment + RSV challenge	TRUE	3	3	3	2	2	0	3	3	ND	ND	ND	ND	N/A	N/A	0	ND	ND	ND	ND	ND	ND	ND	ND	ND	ND	ND	ND	ND	ND	ND	ND		DT	DT
1	NCT01857869		GSK257049-0,1,7M Group	TRUE	Enrollement given but not divided by arm	30	30	9	9	1	34	34	25	25	25	25	unclear	unclear	0	34	30	30	9	9	1	1	19	28	19	28	ND	ND	ND	ND	ND		DT	DT
2	NCT01857869		GSK257049-0,1,2M Group	TRUE	Enrollement given but not divided by arm	16	16	13	13	0	17	17	16	16	13	13	unclear	unclear	0	17	16	16	13	13	0	0	15	17	15	17	ND	ND	ND	ND	ND		DT	DT
3	NCT01857869		Infectivity Control Group	TRUE	Enrollement given but not divided by arm	12	12	12	12	0	12	12	ND	ND	12	12	6	6	0	12	12	12	12	12	0	0	ND	ND	ND	ND	ND	ND	ND	ND	ND		DT	DT
1	NCT01971255		High Titer (HAI > 1:40)	TRUE	32	25	25	6	6	0	10	10	ND	ND	ND	ND	N/A	N/A	0	ND	ND	ND	ND	ND	ND	ND	ND	ND	ND	ND	ND	ND	ND	ND	ND		DT	DT
2	NCT01971255		Low Titer (HAI < 1:40)	TRUE	42	40	40	29	29	0	4	4	ND	ND	ND	ND	N/A	N/A	0	ND	ND	ND	ND	ND	ND	ND	ND	ND	ND	ND	ND	ND	ND	ND	ND		DT	DT
1	NCT03883113		MVA-NP+M1	TRUE	87	71	71	43	43	1	36	66	36	36	30	30	N/A	N/A	0	ND	ND	ND	ND	ND	ND	ND	ND	ND	ND	ND	ND	ND	ND	ND	ND		DT	DT
2	NCT03883113		Saline Placebo	TRUE	58	47	47	29	29	1	21	39	18	18	21	21	N/A	N/A	0	ND	ND	ND	ND	ND	ND	ND	ND	ND	ND	ND	ND	ND	ND	ND	ND		DT	DT
1	NCT01913353		Experimental: Group 1	TRUE	221	196	196	ND	ND	5	95	220	95	158	79	79	N/A	N/A	0	221	196	196	ND	ND	5	5	181	220	169	220	181	181	N/A	N/A	0		DT	DT
2	NCT01913353		Active Comparator: Group 2	TRUE	219	213	213	ND	ND	3	88	88	0	0	88	88	N/A	N/A	0	219	213	213	ND	ND	3	3	209	209	ND	ND	209	209	N/A	N/A	0		DT	DT
1	NCT00319592		ChimeriVax™-JE After Placebo	TRUE	30	30	30	ND	ND	0	25	25	ND	ND	ND	ND	N/A	N/A	ND	Not available	Not available	Not available	Not available	Not available	Not available	Not available	Not available	Not available	Not available	Not available	Not available	Not available	Not available	Not available	Not available		DT	DT
2	NCT00319592		JE-VAX®	FALSE	30	0	0	ND	ND	0	29	29	29	29	ND	ND	N/A	N/A	ND	Not available	Not available	Not available	Not available	Not available	Not available	Not available	Not available	Not available	Not available	Not available	Not available	Not available	Not available	Not available	Not available		DT	DT
1	NCT01080716		Arm 1: WRSS1 Vaccine	FALSE	14	0	0	0	0	0	9	9	9	9	0	0	NA	NA	ND	14	0	0	N/A	N/A	0	0	5	5	5	5	NA	NA	NA	NA	ND	Live attenuated vaccine, one subject was excluded from this arm on study day 0 because of an episode of diarrhea.	DT	DT
2	NCT01080716		Arm 1: Placebo Vaccine	FALSE	6	0	0	0	0	0	5	5	5	5	0	0	NA	NA	ND	6	0	0	N/A	N/A	0	0	4	4	4	4	NA	NA	NA	NA	ND		DT	DT
3	NCT01080716		Arm 2: S. Sonnei 53G	TRUE	10	10	10	6	6	0	8	8	0	0	8	8	NA	NA	ND	10	10	10	6	6	0	0	4	4	NA	NA	4	4	NA	NA	ND	DT - this group was 10 volunteers from arm 1 wrss1. For this arm and the one below, they report only 3/10 and 5/10 as meeting "clinical endpoints" of infection by clinical symptoms, though stool testing reveals 6/10 and 7/10 participants as shedding the disease.	DT	DT
4	NCT01080716		Arm 2: S. Sonnei 53G (Naive Subjects)	TRUE	10	10	10	7	7	0	10	10	0	0	10	10	NA	NA	ND	10	10	10	7	7	0	0	6	6	NA	NA	6	6	NA	NA	ND		DT	DT
1	NCT03180801		Group 1 Adjuvanted Placebo	TRUE	50	42	42	23	23	0	27	27	ND	ND	ND	ND	NA	NA	0	Not available	Not available	Not available	Not available	Not available	Not available	Not available	Not available	Not available	Not available	Not available	Not available	Not available	Not available	Not available	Not available		DT	DT
2	NCT03180801		Group 2 Adjuvanted FLU-v One Dose	TRUE	52	40	40	13	13	0	33	33	ND	ND	ND	ND	NA	NA	0	Not available	Not available	Not available	Not available	Not available	Not available	Not available	Not available	Not available	Not available	Not available	Not available	Not available	Not available	Not available	Not available		DT	DT
3	NCT03180801		Group 3 Adjuvanted FLU-v Two Doses	TRUE	51	41	41	15	15	0	45	45	ND	ND	ND	ND	NA	NA	0	Not available	Not available	Not available	Not available	Not available	Not available	Not available	Not available	Not available	Not available	Not available	Not available	Not available	Not available	Not available	Not available		DT	DT
1	NCT00392015		Group 1: NMRC-M3V-Ad-PfCA, 2x10^10 pu	FALSE	6	0	0	N/A	N/A	1	5	5	5	5	ND	ND	N/A	N/A	0	6	0	0	N/A	N/A	1	1	5	6	5	6	N/A	N/A	N/A	N/A	ND	Extracted from Sedegah 2011	DT	DT
2	NCT00392015		Group 2: NMRC-M3V-Ad-PfCA, 1x10^11 pu	FALSE	6	0	0	N/A	N/A	0	5	5	5	5	ND	ND	N/A	N/A	0	6	0	0	N/A	N/A	0	0	5	6	5	6	N/A	N/A	N/A	N/A	ND	Extracted from Sedegah 2011	DT	DT
3	NCT00392015		Group 3: NMRC-M3V-Ad-PfCA, 2x10^10 pu	TRUE	20	20	20	ND	ND	0	9	9	9	9	ND	ND	N/A	N/A	0	20	18	18	18	18	ND	ND	20	20	20	20	ND	ND	N/A	N/A	0	Extracted from Tamminga 2013	DT	DT
4	NCT00392015		Group 3: Infectivity Control	TRUE	6	6	6	ND	ND	1	ND	ND	ND	ND	ND	ND	N/A	N/A	1	6	6	6	6	6	1	1	ND	ND	ND	ND	ND	ND	N/A	N/A	1	Extracted from Tamminga 2013	DT	DT
5	NCT00392015		Group 4: NMRC-MV-Ad-PfC, 1x10^10 pu	TRUE	15	15	15	ND	ND	0	13	13	13	13	ND	ND	N/A	N/A	0	15	12	12	12	12	ND	ND	15	15	15	15	ND	ND	N/A	N/A	ND	Extracted from Tamminga 2011	DT	DT
6	NCT00392015		Group 4: Infectivity Control	TRUE	6	6	6	ND	ND	0	ND	ND	ND	ND	ND	ND	N/A	N/A	0	6	6	6	6	6	ND	ND	ND	ND	ND	ND	ND	ND	N/A	N/A	ND	Extracted from Tamminga 2011	DT	DT
1	NCT00550368		H. Pylori Negative	TRUE	26	26	26	ND	ND	0	0	0	ND	ND	0	0	N/A	N/A	ND	ND	ND	ND	ND	ND	ND	ND	ND	ND	ND	ND	ND	ND	ND	ND	ND	Reports number of participants that developed diarrhea, which may indicate infection with E. colo; however, no definition of infection is provided	DT	DT
2	NCT00550368		H. Pylori Positive	TRUE	19	19	19	ND	ND	0	0	0	ND	ND	0	0	N/A	N/A	ND	ND	ND	ND	ND	ND	ND	ND	ND	ND	ND	ND	ND	ND	ND	ND	ND	Reports number of participants that developed diarrhea, which may indicate infection with E. colo; however, no definition of infection is provided	DT	DT
1	NCT03576183		VLA1701	TRUE	17	15	15	7	7	0	10	10	ND	ND	ND	ND	N/A	N/A	0	ND	ND	ND	ND	ND	ND	ND	ND	ND	ND	ND	ND	ND	ND	ND	ND		DT	DT
2	NCT03576183		Placebo	TRUE	17	15	15	11	11	0	13	13	ND	ND	ND	ND	N/A	N/A	0	ND	ND	ND	ND	ND	ND	ND	ND	ND	ND	ND	ND	ND	ND	ND	ND		DT	DT
1	NCT02111772		Asthmatic Subjects	TRUE	12	12	12	ND	ND	0	2	2	ND	ND	ND	ND	N/A	N/A	0	ND	ND	ND	ND	ND	ND	ND	ND	ND	ND	ND	ND	ND	ND	ND	ND		DT	DT
2	NCT02111772		Without Asthma	TRUE	14	14	14	ND	ND	0	1	1	ND	ND	ND	ND	N/A	N/A	0	ND	ND	ND	ND	ND	ND	ND	ND	ND	ND	ND	ND	ND	ND	ND	ND		DT	DT
1	NCT03721549		Moderate Dose Inoculum	TRUE	8	8	8	5	5	0	1	1	ND	ND	1	1	N/A	N/A	0	ND	ND	ND	ND	ND	ND	ND	ND	ND	ND	ND	ND	ND	ND	ND	ND		DT	DT
2	NCT03721549		Higher Dose Inoculum	TRUE	8	8	8	4	4	0	2	2	ND	ND	2	2	N/A	N/A	0	ND	ND	ND	ND	ND	ND	ND	ND	ND	ND	ND	ND	ND	ND	ND	ND		DT	DT
1	NCT04310085		PfSPZ-DVI Challenge and Artemether Lumefantrine Cohort 1	TRUE	8	8	8	8	8	0	7	7	ND	ND	7	7	N/A	N/A	0	ND	ND	ND	ND	ND	ND	ND	ND	ND	ND	ND	ND	ND	ND	ND	ND		DT	DT
2	NCT04310085		PfSPZ-DVI Challenge and Artemether Lumefantrine Cohort 2	TRUE	8	8	8	8	8	0	8	8	ND	ND	8	8	N/A	N/A	0	ND	ND	ND	ND	ND	ND	ND	ND	ND	ND	ND	ND	ND	ND	ND	ND		DT	DT
1	NCT01366534		Ad35.CS.01 Group	TRUE	28	25	28	14	14	0	27	27	ND	ND	ND	ND	N/A	N/A	0	28	25	25	14	14	0	0	24	24	24	24	ND	ND	N/A	N/A	ND		DT	DT
2	NCT01366534		GSK257049 Group	TRUE	27	21	26	10	10	0	27	27	ND	ND	ND	ND	N/A	N/A	0	27	21	21	10	10	0	0	20	20	20	20	ND	ND	N/A	N/A	ND		DT	DT
3	NCT01366534		Control Group	TRUE	12	12	12	12	12	0	12	12	ND	ND	ND	ND	N/A	N/A	0	12	12	12	12	12	0	0	ND	ND	ND	ND	ND	ND	N/A	N/A	ND		DT	DT
1	NCT03454048		Group 1 (Cohort A) LD-PIP/LD-PIP2/PIP	TRUE	6	6	6	5	5	0	6	6	ND	ND	ND	ND	N/A	N/A	0	6	6	6	6	6	0	0	6	6	ND	ND	ND	ND	N/A	N/A	0		DT	DT
2	NCT03454048		Group 2 (Cohort A) LD-PIP/LD-PIP2/SP	TRUE	6	6	6	6	6	0	6	6	ND	ND	ND	ND	N/A	N/A	0	6	6	6	6	6	0	0	6	6	ND	ND	ND	ND	N/A	N/A	0		DT	DT
3	NCT03454048		Group 3 (Cohort B) LD-PIP/LD-PIP2/PIP	TRUE	6	6	6	6	6	0	6	6	ND	ND	ND	ND	N/A	N/A	0	6	6	6	6	6	0	0	6	6	ND	ND	ND	ND	N/A	N/A	0		DT	DT
4	NCT03454048		Group 4 (Cohort B) LD-PIP/LD-PIP2/SP	TRUE	6	6	6	6	6	0	6	6	ND	ND	ND	ND	N/A	N/A	0	6	6	6	6	6	0	0	6	6	ND	ND	ND	ND	N/A	N/A	0		DT	DT
1	NCT03707041		P218 1000 mg (Oral Capsules) - Cohort 1	FALSE	6	N/A	N/A	N/A	N/A	0	2	2	2	2	N/A	N/A	N/A	N/A	0	ND	ND	ND	ND	ND	ND	ND	ND	ND	ND	ND	ND	ND	ND	ND	ND		DT	DT
2	NCT03707041		P218 Placebo Oral Capsules - Cohort 1	FALSE	2	N/A	N/A	N/A	N/A	0	1	1	1	1	N/A	N/A	N/A	N/A	0	ND	ND	ND	ND	ND	ND	ND	ND	ND	ND	ND	ND	ND	ND	ND	ND		DT	DT
3	NCT03707041		P218 1000 mg (Oral Capsules) - Cohort 2	TRUE	9	9	9	ND	ND	0	9	9	ND	ND	9	9	N/A	N/A	0	ND	ND	ND	ND	ND	ND	ND	ND	ND	ND	ND	ND	ND	ND	ND	ND		DT	DT
4	NCT03707041		P218 Placebo Oral Capsules - Cohort 2	TRUE	3	3	3	ND	ND	0	3	3	ND	ND	3	3	N/A	N/A	0	ND	ND	ND	ND	ND	ND	ND	ND	ND	ND	ND	ND	ND	ND	ND	ND		DT	DT
5	NCT03707041		P218 100 mg (Oral Capsules) - Cohort 3	TRUE	9	9	9	ND	ND	0	1	1	ND	ND	1	1	N/A	N/A	0	ND	ND	ND	ND	ND	ND	ND	ND	ND	ND	ND	ND	ND	ND	ND	ND		DT	DT
6	NCT03707041		P218 Placebo Oral Capsule - Cohort 3	TRUE	3	3	3	ND	ND	0	3	3	ND	ND	3	3	N/A	N/A	0	ND	ND	ND	ND	ND	ND	ND	ND	ND	ND	ND	ND	ND	ND	ND	ND		DT	DT
1	NCT04106817		Cohort 1	TRUE	12	12	12	8	8	0	9	9	ND	ND	ND	ND	N/A	N/A	0	ND	ND	ND	ND	ND	ND	ND	ND	ND	ND	ND	ND	ND	ND	ND	ND		DT	DT
2	NCT04106817		Cohort 2	TRUE	11	11	11	4	4	0	1	1	ND	ND	ND	ND	N/A	N/A	0	ND	ND	ND	ND	ND	ND	ND	ND	ND	ND	ND	ND	ND	ND	ND	ND		DT	DT
3	NCT04106817		Cohort 3	TRUE	12	12	12	7	7	0	2	2	ND	ND	ND	ND	N/A	N/A	0	ND	ND	ND	ND	ND	ND	ND	ND	ND	ND	ND	ND	ND	ND	ND	ND		DT	DT
1	NCT03840811		Mutant FA7537	TRUE	9	9	9	6	8	0	9	9	ND	ND	ND	ND	N/A	N/A	0	ND	ND	ND	ND	ND	ND	ND	ND	ND	ND	ND	ND	ND	ND	ND	ND		DT	DT
2	NCT03840811		Wild-type FA1090	TRUE	6	6	6	6	6	0	6	6	ND	ND	ND	ND	N/A	N/A	0	ND	ND	ND	ND	ND	ND	ND	ND	ND	ND	ND	ND	ND	ND	ND	ND		DT	DT
3	NCT03840811		Mixed FA1090/FA7537	TRUE	12	12	12	11	12	0	12	12	ND	ND	ND	ND	N/A	N/A	0	ND	ND	ND	ND	ND	ND	ND	ND	ND	ND	ND	ND	ND	ND	ND	ND		DT	DT
1	NCT01609257		Norovirus Bivalent VLP Vaccine	TRUE	67	56	56	15	30	0	44	67	44	67	22	37	N/A	N/A	0	67	56	56	27	27	0	0	34	50	34	50	ND	ND	N/A	N/A	0		DT	DT
2	NCT01609257		Placebo	TRUE	65	53	53	17	32	0	27	65	21	64	27	44	N/A	N/A	0	65	53	53	30	30	0	0	21	41	21	41	ND	ND	N/A	N/A	0		DT	DT
1	NCT03813108		1: NF135 CPS-immunization Challenged by NF135	TRUE	10	8	8	5	5	0	10	10	ND	ND	ND	ND	N/A	N/A	0	ND	ND	ND	ND	ND	ND	ND	ND	ND	ND	ND	ND	ND	N/A	N/A	ND		DT	DT
2	NCT03813108		2: Low Dose NF135 CPS-immunization Challenged by NF135	TRUE	10	9	9	7	7	0	10	10	ND	ND	ND	ND	N/A	N/A	0	ND	ND	ND	ND	ND	ND	ND	ND	ND	ND	ND	ND	ND	N/A	N/A	ND		DT	DT
3	NCT03813108		3: NF135 CPS-immunization (A/L) Cohort B	TRUE	20	0	0	N/A	N/A	1	20	20	20	20	0	0	N/A	N/A	0	ND	ND	ND	ND	ND	ND	ND	ND	ND	ND	ND	ND	ND	N/A	N/A	ND		DT	DT
4	NCT03813108		5: Control Group Challenged by NF135.C10 Cohort A	TRUE	3	3	3	3	3	0	2	2	ND	ND	ND	ND	N/A	N/A	0	ND	ND	ND	ND	ND	ND	ND	ND	ND	ND	ND	ND	ND	N/A	N/A	ND		DT	DT
5	NCT03813108		6: Control Group Challenged by NF54 Cohort B	TRUE	0	0	0	0	0	0	0	0	ND	ND	ND	ND	N/A	N/A	0	ND	ND	ND	ND	ND	ND	ND	ND	ND	ND	ND	ND	ND	N/A	N/A	ND		DT	DT
6	NCT03813108		7: Control Group Challenged by NF135 Cohort B	TRUE	0	0	0	0	0	0	0	0	ND	ND	ND	ND	N/A	N/A	0	ND	ND	ND	ND	ND	ND	ND	ND	ND	ND	ND	ND	ND	N/A	N/A	ND		DT	DT
1	NCT00312663		10ug Dose FMP011	FALSE	5	0	0	0	0	0	5	5	ND	ND	ND	ND	N/A	N/A	0	ND	ND	ND	ND	ND	ND	ND	ND	ND	ND	ND	ND	ND	N/A	N/A	ND		DT	DT
2	NCT00312663		50ug Dose FMP011	TRUE	13	10	10	ND	ND	0	13	13	ND	ND	ND	ND	N/A	N/A	0	ND	ND	ND	ND	ND	ND	ND	ND	ND	ND	ND	ND	ND	N/A	N/A	ND		DT	DT
3	NCT00312663		Infectivity Controls (IC)	TRUE	6	6	6	ND	ND	0	0	0	ND	ND	ND	ND	N/A	N/A	0	ND	ND	ND	ND	ND	ND	ND	ND	ND	ND	ND	ND	ND	N/A	N/A	ND		DT	DT
1	NCT00312702		10µg Dose FMP011	FALSE	5	0	0	0	0	0	5	5	ND	ND	ND	ND	N/A	N/A	0	ND	ND	ND	ND	ND	ND	ND	ND	ND	ND	ND	ND	ND	N/A	N/A	ND		DT	DT
2	NCT00312702		50µg Dose FMP011	TRUE	12	12	12	ND	ND	0	13	13	ND	ND	ND	ND	N/A	N/A	0	ND	ND	ND	ND	ND	ND	ND	ND	ND	ND	ND	ND	ND	N/A	N/A	ND		DT	DT
3	NCT00312702		Infectivity Controls (IC)	TRUE	1	1	1	ND	ND	0	0	0	ND	ND	ND	ND	N/A	N/A	0	ND	ND	ND	ND	ND	ND	ND	ND	ND	ND	ND	ND	ND	N/A	N/A	ND		DT	DT
1	NCT00367380		Group 1	TRUE	6	6	6	1	1	0	1	1	ND	ND	ND	ND	N/A	N/A	ND	ND	ND	ND	ND	ND	ND	ND	ND	ND	ND	ND	ND	ND	N/A	N/A	ND		DT	DT
2	NCT00367380		Group 2	TRUE	6	6	6	1	1	0	4	4	ND	ND	ND	ND	N/A	N/A	ND	ND	ND	ND	ND	ND	ND	ND	ND	ND	ND	ND	ND	ND	N/A	N/A	ND		DT	DT
3	NCT00367380		Group 3	TRUE	6	6	6	1	1	0	1	1	ND	ND	ND	ND	N/A	N/A	ND	ND	ND	ND	ND	ND	ND	ND	ND	ND	ND	ND	ND	ND	N/A	N/A	ND		DT	DT
1	NCT02679807		Bifidobacterium Lactis Bl-04	TRUE	Enrollement given but not divided by arm	112	165	63	165	1	89	89	ND	ND	ND	ND	N/A	N/A	0	Enrollement is given but not divided by arm	143	143	96	96	ND	ND	3	3	0	0	3	3	N/A	N/A	ND		DT	DT
2	NCT02679807		Placebo	TRUE	Enrollement given but not divided by arm	120	169	60	169	0	84	84	ND	ND	ND	ND	N/A	N/A	0	Enrollement is given but not divided by arm	153	153	96	96	ND	ND	7	7	0	0	7	7	N/A	N/A	ND		DT	DT
1	NCT00736476		Group I (HP Vaccine)	TRUE	36	35	36	5	5	1	33	33	ND	ND	33	33	N/A	N/A	Not Reported	36	19	19	6	6	1	1	24	24	ND	ND	19	19	N/A	N/A	ND		DT	DT
2	NCT00736476		Group II (Placebo)	TRUE	27	27	27	6	6	0	25	25	ND	ND	25	25	N/A	N/A	Not Reported	27	15	15	6	6	0	0	18	18	ND	ND	15	15	N/A	N/A	ND		DT	DT
1	NCT04086472		MK-1654 100 mg	TRUE	16	14	14	7	7	0	11	11	ND	ND	11	11	N/A	N/A	0	16	12	14	12	14	0	0	11	11	ND	ND	11	11	N/A	N/A	0		DT	DT
2	NCT04086472		MK-1654 200 mg	TRUE	16	14	14	4	4	0	12	12	ND	ND	12	12	N/A	N/A	0	16	14	14	13	14	0	0	12	12	ND	ND	12	12	N/A	N/A	0		DT	DT
3	NCT04086472		MK-1654 300 mg	TRUE	16	14	14	5	5	0	12	12	ND	ND	12	12	N/A	N/A	0	16	14	14	14	14	0	0	12	12	ND	ND	12	12	N/A	N/A	0		DT	DT
4	NCT04086472		MK-1654 900 mg	TRUE	16	13	13	4	4	0	8	8	ND	ND	8	8	N/A	N/A	0	16	13	13	13	13	0	0	8	8	ND	ND	8	8	N/A	N/A	0		DT	DT
5	NCT04086472		Placebo	TRUE	16	15	15	8	8	0	11	11	ND	ND	11	11	N/A	N/A	0	16	14	15	15	15	0	0	11	11	ND	ND	11	11	N/A	N/A	0		DT	DT
1	NCT02371668		CR6261	TRUE	Enrollement is given but not divded by arm	49	49	36	36	0	48	48	ND	ND	ND	ND	N/A	N/A	0	Enrollement is given but not divided by arm	49	49	36	36	0	0	49	49	ND	ND	ND	ND	N/A	N/A	0		DT	DT
2	NCT02371668		Placebo Comparator	TRUE	Enrollement is given but not divded by arm	42	42	37	37	1	42	42	ND	ND	ND	ND	N/A	N/A	0	Enrollement is given but not divided by arm	42	42	37	37	1	1	0	42	ND	ND	ND	ND	N/A	N/A	0		DT	DT
1	NCT02660489		OC459 (CRTH2 Antagonist)	TRUE	22	22	`	16	18	0	4	6	ND	ND	ND	ND	N/A	N/A	0	ND	ND	ND	ND	ND	ND	ND	ND	ND	ND	ND	ND	ND	N/A	N/A	ND		DT	DT
2	NCT02660489		Placebo	TRUE	22	22	22	14	18	0	3	5	ND	ND	ND	ND	N/A	N/A	0	ND	ND	ND	ND	ND	ND	ND	ND	ND	ND	ND	ND	ND	N/A	N/A	ND		DT	DT
1	NCT02423577		FF-3 Dry Powder	TRUE	53	53	53	51	51	0	46	46	ND	ND	ND	ND	N/A	N/A	0	ND	ND	ND	ND	ND	ND	ND	ND	ND	ND	ND	ND	ND	N/A	N/A	ND		DT	DT
2	NCT02423577		Placebo	TRUE	26	26	26	22	22	0	23	23	ND	ND	ND	ND	N/A	N/A	0	ND	ND	ND	ND	ND	ND	ND	ND	ND	ND	ND	ND	ND	N/A	N/A	ND		DT	DT
1	NCT02450578		Cohort 1A: 400 mg DSM265, Sporozoite Challenge	TRUE	6	5	5	0	0	1	5	5	ND	ND	ND	ND	N/A	N/A	0	6	5	5	0	0	1	1	5	5	1	1	4	5	N/A	N/A	0		DT	DT
2	NCT02450578		Cohort 1B: Malarone, Sporozoite Challenge	TRUE	6	6	6	0	0	0	5	5	ND	ND	ND	ND	N/A	N/A	0	6	6	6	0	0	0	0	5	5	0	0	5	5	N/A	N/A	0		DT	DT
3	NCT02450578		Cohort 2: 400 mg DSM265, Sporozoite Challenge	TRUE	6	6	6	3	3	0	6	6	ND	ND	ND	ND	N/A	N/A	0	6	6	6	3	3	0	0	6	6	6	6	6	6	N/A	N/A	0		DT	DT
4	NCT02450578		Placebo Cohorts 1A and 2, Sporozoite Challenge	TRUE	4	4	4	4	4	0	4	4	ND	ND	ND	ND	N/A	N/A	0	4	4	4	4	4	0	0	4	4	3	3	4	4	N/A	N/A	0		DT	DT
1	NCT02816346		Cohort 1	TRUE	10	10	10	0	0	0	6	6	ND	ND	6	6	N/A	N/A	0	10	10	10	5	5	ND	ND	5	10	Not available	Not available	Not available	Not available	Not available	Not available	Not available		DT	DT
2	NCT02816346		Cohort 2	TRUE	10	10	10	2	6	0	10	10	ND	ND	10	10	N/A	N/A	0	10	10	10	7	7	ND	ND	9	10	Not available	Not available	Not available	Not available	Not available	Not available	Not available		DT	DT
3	NCT02816346		Cohort 3	TRUE	10	10	10	1	4	0	10	10	ND	ND	10	10	N/A	N/A	0	10	10	10	10	10	ND	ND	8	10	Not available	Not available	Not available	Not available	Not available	Not available	Not available		DT	DT
4	NCT02816346		Cohort 4	TRUE	10	10	10	4	7	0	10	10	ND	ND	10	10	N/A	N/A	0	10	10	10	10	10	ND	ND	7	10	Not available	Not available	Not available	Not available	Not available	Not available	Not available		DT	DT
5	NCT02816346		Cohort 5	TRUE	16	16	16	2	7	0	15	15	ND	ND	15	15	N/A	N/A	0	16	16	16	14	14	ND	ND	12	16	Not available	Not available	Not available	Not available	Not available	Not available	Not available		DT	DT
1	NCT02646371		Flexyn2a	TRUE	34	30	30	13	18	0	18	18	Unclear	Unclear	Unclear	Unclear	N/A	N/A	0	34	30	30	13	21	0	0	17	17	17	17	Unclear (20?)	Unclear (20?)	N/A	N/A	ND		DT	DT
2	NCT02646371		Placebo	TRUE	33	29	29	13	18	0	13	13	Unclear	Unclear	Unclear	Unclear	N/A	N/A	0	33	29	29	18	20	0	0	12	12	12	12	Unclear (21)?	Unclear (21)?	N/A	N/A	ND		DT	DT
1	NCT01540474		Group 1: 10 ug FMP012 With 2 ug GLA-SE	TRUE	10	10	10	10	10	0	10	10	Unclear	Unclear	Unclear	Unclear	N/A	N/A	0	N/A	N/A	N/A	N/A	N/A	N/A	N/A	N/A	N/A	N/A	N/A	N/A	N/A	N/A	N/A	ND		DT	DT
2	NCT01540474		Group 2: 10 ug FMP012 With 5 ug GLA-SE	TRUE	10	9	9	9	9	0	10	10	Unclear	Unclear	Unclear	Unclear	N/A	N/A	0	N/A	N/A	N/A	N/A	N/A	N/A	N/A	N/A	N/A	N/A	N/A	N/A	N/A	N/A	N/A	ND		DT	DT
3	NCT01540474		Group 3a: 50 ug FMP012 With 5 ug GLA-SE or 2 ug GLA-SE	TRUE	10	10	10	10	10	0	10	10	Unclear	Unclear	Unclear	Unclear	N/A	N/A	0	N/A	N/A	N/A	N/A	N/A	N/A	N/A	N/A	N/A	N/A	N/A	N/A	N/A	N/A	N/A	ND		DT	DT
4	NCT01540474		Control Group	TRUE	6	5	6	5	6	0	6	6	Unclear	Unclear	Unclear	Unclear	N/A	N/A	0	N/A	N/A	N/A	N/A	N/A	N/A	N/A	N/A	N/A	N/A	N/A	N/A	N/A	N/A	N/A	ND		DT	DT
1	NCT02071914		CT-P27 10mg/kg	TRUE	27	27	27	20	20	0	4	4	Unclear	Unclear	4	4	N/A	N/A	0	N/A	N/A	N/A	N/A	N/A	N/A	N/A	N/A	N/A	N/A	N/A	N/A	N/A	N/A	N/A	ND		DT	DT
2	NCT02071914		CT-P27 20mg/kg	TRUE	27	27	27	20	20	0	3	3	Unclear	Unclear	3	3	N/A	N/A	0	N/A	N/A	N/A	N/A	N/A	N/A	N/A	N/A	N/A	N/A	N/A	N/A	N/A	N/A	N/A	ND		DT	DT
3	NCT02071914		Placebo	TRUE	27	27	27	21	21	0	7	7	Unclear	Unclear	7	7	N/A	N/A	0	N/A	N/A	N/A	N/A	N/A	N/A	N/A	N/A	N/A	N/A	N/A	N/A	N/A	N/A	N/A	ND		DT	DT
1	NCT02867059		First Dose	TRUE	7	7	7	ND	ND	0	7	7	ND	ND	7	7	N/A	N/A	0	7	7	7	7	7	0	0	7	7	ND	ND	7	7	N/A	N/A	0		DT	DT
2	NCT02867059		Second Dose	TRUE	10	8	10	ND	ND	0	8	8	ND	ND	8	8	N/A	N/A	0	10	8	8	8	8	0	0	8	8	ND	ND	8	8	N/A	N/A	0		DT	DT
1	NCT03083847		Pilot (1a):1 Injection of 5x10^4 PfSPZ Challenge+Pyrimethamine	FALSE	2	0	0	0	0	0	2	2	ND	ND	2	2	N/A	N/A	0	Enrollment is given but not detailed by arm	ND	ND	ND	ND	ND	ND	ND	ND	ND	ND	ND	ND	ND	ND	ND		DT	DT
2	NCT03083847		Pilot (1b):1 Injection of 1x10^5 PfSPZ Challenge+Pyrimethamine	FALSE	2	0	0	0	0	0	2	2	ND	ND	2	2	N/A	N/A	0	Enrollment is given but not detailed by arm	ND	ND	ND	ND	ND	ND	ND	ND	ND	ND	ND	ND	ND	ND	ND		DT	DT
3	NCT03083847		Pilot (5a): 1 Injection of 1x10^5 PfSPZ Challenge+Chloroquine	FALSE	2	0	0	0	0	0	2	2	ND	ND	2	2	N/A	N/A	0	Enrollment is given but not detailed by arm	ND	ND	ND	ND	ND	ND	ND	ND	ND	ND	ND	ND	ND	ND	ND		DT	DT
4	NCT03083847		Pilot (1d):1 Injection of 2x10^5 PfSPZ Challenge+Pyrimethamine	FALSE	4	0	0	0	0	0	3	3	ND	ND	3	3	N/A	N/A	0	Enrollment is given but not detailed by arm	ND	ND	ND	ND	ND	ND	ND	ND	ND	ND	ND	ND	ND	ND	ND		DT	DT
5	NCT03083847		Pilot (5b): 1 Injection of 2x10^5 PfSPZ Challenge+Chloroquine	FALSE	4	0	0	0	0	0	4	4	ND	ND	4	4	N/A	N/A	0	Enrollment is given but not detailed by arm	ND	ND	ND	ND	ND	ND	ND	ND	ND	ND	ND	ND	ND	ND	ND		DT	DT
6	NCT03083847		Main (2a):3 Doses of 2x10^5 PfSPZ Challenge+Pyrimethamine+NF54	TRUE	9	9	9	0	1	0	8	8	ND	ND	8	8	N/A	N/A	0	Enrollment is given but not detailed by arm	8	8	3	3	0	0	8	8	8	8	7	7	N/A	N/A	0		DT	DT
7	NCT03083847		Main (2b):3 Doses of 2x10^5 PfSPZ Challenge+Pyrimethamine+7G8	TRUE	10	10	10	0	1	0	9	9	ND	ND	9	9	N/A	N/A	0	Enrollment is given but not detailed by arm	9	9	5	5	0	0	9	9	9	9	8	8	N/A	N/A	0		DT	DT
8	NCT03083847		Main (3):3 Doses of 2x10^5 PfSPZ Challenge+Chloroquine+7G8	TRUE	10	10	10	0	0	2	10	10	ND	ND	10	10	N/A	N/A	0	Enrollment is given but not detailed by arm	6	6	0	0	2	2	10	10	10	10	4	4	N/A	N/A	0		DT	DT
9	NCT03083847		Main Phase (4a) - Infectivity Control: NF54 (Homologous) CHMI	TRUE	4	4	4	4	4	0	4	4	ND	ND	4	4	N/A	N/A	0	Enrollment is given but not detailed by arm	4	4	4	4	0	0	4	4	ND	ND	4	4	N/A	N/A	0		DT	DT
10	NCT03083847		Main Phase (4b) - Infectivity Control: 7G8 (Heterologous) CHMI	TRUE	8	8	8	8	8	0	8	8	ND	ND	8	8	N/A	N/A	0	Enrollment is given but not detailed by arm	8	8	8	8	0	0	8	8	ND	ND	8	8	N/A	N/A	0		DT	DT
1	NCT02796001		Volunteers Initially Challenged With RV16	TRUE	46	46	46	ND	ND	0	2	2	0	0	2	2	0	0	0	ND	ND	ND	ND	ND	ND	ND	ND	ND	ND	ND	ND	ND	ND	ND	ND		DT	DT
2	NCT02796001		RV16 Infected Volunteers Re-challenged With RV16	TRUE	20	20	20	8	8	0	1	2	0	0	0	2	1	1	0	ND	ND	ND	ND	ND	ND	ND	ND	ND	ND	ND	ND	ND	ND	ND	ND	rechallenge arm	DT	DT
3	NCT02796001		RV16 Infected Volunteers Re-challenged With RV39	TRUE	22	22	22	18	18	0	1	2	0	0	0	2	1	1	0	ND	ND	ND	ND	ND	ND	ND	ND	ND	ND	ND	ND	ND	ND	ND	ND	rechallenge arm	DT	DT
1	NCT02280044		Rifaximin	TRUE	15	15	15	13	13	0	13	13	ND	ND	13	13	N/A	N/A	0	15	15	15	13	13	0	0	11	15	ND	ND	11	15	N/A	N/A	0		DT	DT
2	NCT02280044		Placebo	TRUE	15	13	13	11	11	0	13	13	ND	ND	13	13	N/A	N/A	0	15	13	13	11	11	0	0	9	13	ND	ND	9	13	N/A	N/A	0		DT	DT
1	NCT03162614		AduFx Group	TRUE	26	20	20	9	9	0	26	26	18	18	ND	ND	N/A	N/A	0	26	20	20	9	9	0	0	18	26	18	26	ND	ND	N/A	N/A	0		DT	DT
2	NCT03162614		2PedFx Group	TRUE	26	21	21	5	5	0	25	25	18	18	ND	ND	N/A	N/A	0	26	21	21	5	5	0	0	18	26	18	26	ND	ND	N/A	N/A	0		DT	DT
3	NCT03162614		PedFx Group	TRUE	26	22	22	8	8	0	23	23	15	15	ND	ND	N/A	N/A	0	26	22	22	8	8	0	0	15	26	15	26	ND	ND	N/A	N/A	0		DT	DT
4	NCT03162614		Adu2Fx Group	TRUE	26	19	19	9	9	0	25	25	17	17	ND	ND	N/A	N/A	0	26	20	20	9	9	0	0	17	26	17	26	ND	ND	N/A	N/A	0		DT	DT
5	NCT03162614		Adu1Fx Group	TRUE	26	21	21	15	15	0	24	24	10	10	ND	ND	N/A	N/A	0	26	21	21	15	15	0	0	10	26	10	26	ND	ND	N/A	N/A	0		DT	DT
6	NCT03162614		Control Group	TRUE	24	22	24	22	22	0	0	0	0	0	ND	ND	N/A	N/A	0	24	22	22	22	22	0	0	0	0	0	0	ND	ND	N/A	N/A	0		DT	DT
1	NCT02773446		Cohort 1 Group A	TRUE	7	7	7	7	7	0	5	7	ND	ND	5	7	N/A	N/A	0	ND	ND	ND	ND	ND	ND	ND	ND	ND	ND	ND	ND	ND	ND	ND	ND		DT	DT
2	NCT02773446		Cohort 1 Group B	TRUE	7	7	7	6	7	0	3	7	ND	ND	3	7	N/A	N/A	0	ND	ND	ND	ND	ND	ND	ND	ND	ND	ND	ND	ND	ND	ND	ND	ND		DT	DT
3	NCT02773446		Cohort 1 Group C	TRUE	7	7	7	6	7	0	7	7	ND	ND	7	7	N/A	N/A	0	ND	ND	ND	ND	ND	ND	ND	ND	ND	ND	ND	ND	ND	ND	ND	ND		DT	DT
4	NCT02773446		Cohort 1 Group D	TRUE	7	7	7	5	7	0	3	7	ND	ND	3	7	N/A	N/A	0	ND	ND	ND	ND	ND	ND	ND	ND	ND	ND	ND	ND	ND	ND	ND	ND		DT	DT
5	NCT02773446		Cohort 2 Group A	TRUE	11	11	11	7	11	0	4	11	ND	ND	N/A	N/A	4	11	0	ND	ND	ND	ND	ND	ND	ND	ND	ND	ND	ND	ND	ND	ND	ND	ND	rechallenge of cohort 1	DT	DT
6	NCT02773446		Cohort 2 Group B	TRUE	19	19	19	14	19	1	11	19	ND	ND	11	19	N/A	N/A	0	ND	ND	ND	ND	ND	ND	ND	ND	ND	ND	ND	ND	ND	ND	ND	ND		DT	DT
1	NCT03040687		Anti-CS6 Group	TRUE	20	19	19	12	12	0	19	19	ND	ND	19	19	N/A	N/A	0	ND	ND	ND	ND	ND	ND	ND	ND	ND	ND	ND	ND	ND	ND	ND	ND		DT	DT
2	NCT03040687		Anti-whole Cell B7A	TRUE	20	20	20	7	7	0	17	17	ND	ND	17	17	N/A	N/A	0	ND	ND	ND	ND	ND	ND	ND	ND	ND	ND	ND	ND	ND	ND	ND	ND		DT	DT
3	NCT03040687		Control Immunoglobulin Group	TRUE	20	20	20	14	14	0	20	20	ND	ND	20	20	N/A	N/A	0	ND	ND	ND	ND	ND	ND	ND	ND	ND	ND	ND	ND	ND	ND	ND	ND		DT	DT
1	NCT03220048		Cohort A: Sentinel Group	TRUE	11	11	11	9	11	0	10	10	ND	ND	10	10	N/A	N/A	0	ND	ND	ND	ND	ND	ND	ND	ND	ND	ND	ND	ND	ND	ND	ND	ND		DT	DT
2	NCT03220048		Cohort B: PrEP-001	TRUE	27	25	25	13	25	0	17	17	ND	ND	17	17	N/A	N/A	0	27	25	25	18	18	0	0	17	17	0	0	17	17	N/A	N/A	0		DT	DT
3	NCT03220048		Cohort B: Placebo	TRUE	28	27	27	21	27	0	21	21	ND	ND	21	21	N/A	N/A	0	28	27	27	23	23	0	0	21	21	0	0	21	21	N/A	N/A	0		DT	DT
1	NCT03388645		Low Dose 10^6.3 PFU of RSV A2	TRUE	Enrollment given not but divided by arm	4	4	2	2	0	4	4	ND	ND	4	4	N/A	N/A	0	ND	ND	ND	ND	ND	ND	ND	ND	ND	ND	ND	ND	ND	ND	ND	ND		DT	DT
2	NCT03388645		High Dose 10^7 PFU of RSV A2	TRUE	Enrollment given not but divided by arm	8	8	4	4	0	7	7	ND	ND	7	7	N/A	N/A	0	ND	ND	ND	ND	ND	ND	ND	ND	ND	ND	ND	ND	ND	ND	ND	ND		DT	DT
1	NCT03569033		Gefapixant 45 mg BID	TRUE	23	23	23	23	23	0	23	23	ND	ND	23	23	N/A	N/A	0	23	23	23	23	23	0	0	23	23	ND	ND	23	23	N/A	N/A	0		DT	DT
2	NCT03569033		Placebo BID	TRUE	23	23	23	19	19	0	22	22	ND	ND	22	22	N/A	N/A	0	23	23	23	19	19	0	0	22	22	ND	ND	22	22	N/A	N/A	0		DT	DT
1	NCT00359073		Montelukast	TRUE	12	8	12	8	8	0	1	1	ND	ND	1	1	N/A	N/A	0	12	9	9	8	9	0	0	ND	ND	ND	ND	ND	ND	N/A	N/A	ND		DT	DT
2	NCT00359073		Placebo	TRUE	13	11	13	11	11	0	1	1	ND	ND	1	1	N/A	N/A	0	13	11	11	11	11	0	0	ND	ND	ND	ND	ND	ND	N/A	N/A	ND		DT	DT
1	NCT02918006		Oral Vaccine (VXA-A1.1)	TRUE	71	58	58	17	17	0	15	15								71	58	58	17	17	0	0	20	20							0		DT
2	NCT02918006		QIV IM Injection	TRUE	72	54	54	19	19	0	11	11								72	54	54	19	19	0	0	26	26							0		DT
3	NCT02918006		Oral and IM Placebo	TRUE	36	31	31	15	15	0	4	4								36	31	31	15	15	0	0	15	15							0		DT

[truncated: 8 more sheets: Data by Record, Full-text Review, Screening, Progress, CT.gov Query Results, Enums, Challenge Agents, SQL Query]
